# Supplementary material for: Phytoplankton transcriptomic and physiological responses to fixed nitrogen in the California current system
Source: PLoS One. 2020 Apr 20;15(4):e0231771. doi: 10.1371/journal.pone.0231771 (PMC7170224; doi:10.1371/journal.pone.0231771)
Supplement: S1 Table — Spreadsheet containing normalized log2 transcript levels for all 9760 detected genes and whether they were DE, as well as their taxonomic and functional annotation. (CSV) [file pone.0231771.s002.csv]

Target	Control_T0.64222	Control_T0.64221	Control_T0.64220	Control_T24.60949	Control_T24.60951	Control_T24.60950	Fe_T24.60965	Fe_T24.60964	Fe_T24.60966	Urea_T24.60960	Urea_T24.60959	Urea_T24.60958	NO3_T24.60957	NO3_T24.60956	NO3_T24.60955	NH4_T24.60952	NH4_T24.60954	NFe_T24.60969	NFe_T24.60968	NFe_T24.60967	FDW_T24.60961	FDW_T24.60963	FDW_T24.60962	DE.FDW	DE.NO3	DE.Urea	DE.Control	WGCNAmodule	Gene	Process_or_Element	Pathway	Phylogroup	Genus	Clade	Organism
G021500900	10.4907350711233	10.6380421239246	10.8415113058987	10.2621774245637	10.4858600392172	10.5650813676662	10.7569608552287	10.5469914128668	10.6296900333774	10.6326700783804	10.6480859416338	10.5803790070798	10.6984358503167	10.779299734852	10.7827654599454	10.7138563155263	10.7034916288893	10.5364542044731	10.8122642594441	10.7302821237017	10.8430922803742	10.9165003612301	10.9123849341554	TRUE	FALSE	FALSE	FALSE	6	nirS	Nitrogen	Energy Metabolism	Alcaligenes	Alcaligenes		A. eutrophus X91394
G021500901	9.26644862512994	9.41927328021207	9.55823628687694	9.19170695338609	9.30025168097853	9.22296108883545	9.11227077516175	9.18542437264779	9.13272637700046	9.09030220552761	9.03888049672462	9.13843888094675	9.15448683528369	9.08473216280059	9.40539748775744	9.21709301428302	9.0877770545333	9.30344044719296	9.17120156276787	9.06185777754652	8.90300031167443	9.19643275631758	9.12241795486386	FALSE	FALSE	FALSE	FALSE	3	dddQ	DMSP	Microbial metabolism in diverse environments	Abiotrophia	Abiotrophia		Abiotrophia defectiva ATCC 49176
G021500903	10.8989433073085	10.6962549839109	10.2629114026173	10.0990469828567	9.68916795038287	10.5733440869339	10.4568388847243	10.6616027736776	9.29780369527729	10.2348685443445	10.4896290780207	10.4338423197809	10.8321683757055	10.9707621701502	10.8961668440424	10.030799450424	10.6718207638013	8.49212184428848	10.1666922800238	9.93349518737308	10.4562667725465	10.2643137880623	10.2247229259186	FALSE	TRUE	FALSE	FALSE	2	rbcL	Carbon	Energy Metabolism	Achnanthes	Achnanthes		Achnanthes brevipes
G021500904	12.7217618128056	12.6025335232442	12.2355198065391	11.6493738978043	10.9821392402819	12.3982478844475	12.6046771249108	12.3134283871285	10.979334520922	11.7848978031631	12.3551584334203	12.3349221478488	12.7245520985547	12.848402557639	12.7479368768944	11.6650291908165	12.591502539406	8.82289802452189	11.9630580443173	11.9387075731924	12.3907740276756	12.3813138322566	12.1733395917045	FALSE	TRUE	FALSE	TRUE	2	rbcL	Carbon	Energy Metabolism	Achnanthes	Achnanthes		Achnanthes cf. longipes
G021500905	13.4333718523024	13.1805721878904	12.9848602223603	12.2820704814828	11.6497267602835	12.7833329493002	13.2064088939419	13.2893783857974	11.8424893822952	12.6122559246162	12.9463437303929	12.9820490311618	13.2337660661235	13.3501551177314	13.2480034064595	12.4395874048318	12.9918129685627	10.0395268667164	12.6691468329377	12.5543681545586	13.0163310573835	12.8861992938456	12.9190498923566	FALSE	TRUE	FALSE	TRUE	2	rbcL	Carbon	Energy Metabolism	Achnanthes	Achnanthes		Achnanthes cf. longipes
G021500906	11.9256823483473	11.8991819657001	11.6581226923821	10.1312630484161	9.81692668105675	11.1049148933078	11.3788014857679	11.1496276887805	9.64355561524364	10.2989362071072	11.0561943607406	10.8292508169116	11.7317954213151	11.6197580879802	11.7264180303468	10.4562703665224	11.3168959304791	8.1491449929472	10.7372526009756	10.6805104694961	11.211610886213	11.1116211171284	11.0554057092782	FALSE	TRUE	FALSE	TRUE	2	rbcL	Carbon	Energy Metabolism	Achnanthes	Achnanthes		Achnanthes sp. CCAP 1095/1
G021500907	10.7241089458702	10.8342087103749	10.7818303298356	10.5643074382701	10.6340877494958	10.674411984113	10.8465728278804	10.7605521491614	10.6619814302431	10.5661021050462	10.7078029105858	10.7169884542359	10.6616563037495	10.6606248788409	10.7512633337276	10.5003575757091	10.6560462238548	10.7469578160303	10.7597846651866	10.6901003422184	10.8394415573226	10.7601910124399	10.9169573541718	FALSE	FALSE	FALSE	FALSE	6	phnJ	Phosphorus	Microbial metabolism in diverse environments	Acidovorax	Acidovorax		Acidovorax ebreus TPSY
G021500909	9.50669537515599	9.41897452724979	9.41062027735274	8.83371968331003	8.75914016980876	8.88808379053319	8.88641382978989	8.90283788503249	8.93219939769503	8.85785064162314	8.90281373539449	8.81560873446046	8.87234681509929	8.73512706598173	8.87828774274843	8.64648602568049	8.68751109183036	9.14581182655435	9.00632886466874	8.97795604055593	9.09649605343497	9.17248012217329	9.0521896158865	FALSE	FALSE	FALSE	TRUE	4	phnJ	Phosphorus	Microbial metabolism in diverse environments	Acidovorax	Acidovorax		Acidovorax ebreus TPSY
G021500910	9.41223756176066	9.61219013970641	9.63675746355888	9.00623571400654	8.97897101107823	8.9939798547696	9.40057969756424	9.06378830667608	9.25172672091946	9.26576052880661	9.52246976970151	9.26218413142159	9.33446449114985	9.10538318038887	9.3596888658476	8.96148507631002	9.19131098853685	9.15708237558049	9.28940557054868	9.31358912312795	9.41439905595288	9.5875164965402	9.26437220915495	FALSE	FALSE	FALSE	TRUE	4	nirS	Nitrogen	Energy Metabolism	Acidovorax	Acidovorax		Acidovorax sp R-25212
G021500911	9.61228020913303	9.99413208411339	9.97043092419163	9.49607642228074	9.50837692624421	9.3523852777577	9.58167347317577	9.69100324514669	9.60554613566964	9.52947234975501	9.4470702448408	9.54274470418485	9.49078861533536	9.35706352142119	9.39717557761294	9.43545465027281	9.36505424460725	9.88920385639814	9.62396982428734	9.60588365996593	9.5954119033526	9.90089849663536	9.64582931994836	FALSE	FALSE	FALSE	FALSE	3	rbcL	Carbon	Energy Metabolism	Aciduliprofundum	Aciduliprofundum		Aciduliprofundum boonei T469
G021500913	10.0114535785887	9.80754841931482	9.93230742742461	9.54820353842008	9.70374870813637	9.68300454721544	9.80569439925672	9.67575564901014	9.75792277812109	9.63016331065696	9.75334517852479	9.59772964335891	9.74674713134371	9.70695858346723	9.8668573409199	9.75419405095671	9.65317897334362	9.91295594979158	9.72927878642	9.78154520401873	9.50839862662647	9.99068567113689	9.95742486399434	FALSE	FALSE	FALSE	FALSE	4	phnA	Phosphorus	Microbial metabolism in diverse environments	Agrobacterium	Agrobacterium		Agrobacterium vitis S4
G021500914	10.7499530434216	10.7753171268058	10.727231566005	10.2851704305056	10.4062525233841	10.4313232362805	10.667194761597	10.5523425430829	10.8514679511635	10.4591391737094	10.4794369583913	10.455044521253	10.5725585808378	10.3043035445321	10.4244449866946	10.4761127710702	10.4711777444986	10.7650451756155	10.7105990950659	10.5902367233638	10.4791866641937	10.6703885481298	10.7632542397406	FALSE	FALSE	FALSE	FALSE	3	phnA	Phosphorus	Microbial metabolism in diverse environments	Agrobacterium	Agrobacterium		Agrobacterium vitis S4
G021500916	10.6451743235384	10.7968027502716	10.6233089718752	10.5304112545003	10.3875570709827	10.2009313175996	10.2270613132781	10.4633582725898	10.4231500100874	10.277711188024	10.1584056183484	10.151567337058	10.2302669415492	10.1200321899885	10.2675739857114	10.4138774461367	10.2491800806451	10.8331417343871	10.5106148162143	10.3742894472084	10.1690784246183	10.1048731836442	10.2734816526495	FALSE	FALSE	FALSE	FALSE	3	phnA	Phosphorus	Microbial metabolism in diverse environments	Agrobacterium	Agrobacterium		Agrobacterium vitis S4
G021500917	11.1330443322018	11.2902876604243	11.1928984340698	11.3936642176741	11.5433970243208	11.1461963558253	11.1700149225787	11.3907366583236	11.3620912565226	11.214767026222	11.112829058944	11.0594093982114	11.2054253191101	11.1737183264864	11.1701758912759	11.3701598975002	11.2315209485129	11.8273367509926	11.4155223287936	11.260797193649	11.1234950015858	10.9564017331091	11.1914747529805	FALSE	FALSE	FALSE	FALSE	1	phnA	Phosphorus	Microbial metabolism in diverse environments	Agrobacterium	Agrobacterium		Agrobacterium vitis S4
G021500918	11.1516575484317	11.1330278147769	11.2798321504035	11.1137802289571	11.2025472838506	11.1847775474534	11.2706296624273	11.2456971651469	11.2972267549663	11.1737066311973	11.2177518907432	11.2134820366945	11.1647726861517	11.0930159882052	11.1724720850765	11.2259612373061	11.2321612355914	11.5993196530714	11.4899736990378	11.3348799448246	11.2797572739288	11.2356427630771	11.3589230776651	FALSE	FALSE	FALSE	FALSE	1	phnA	Phosphorus	Microbial metabolism in diverse environments	Agrobacterium	Agrobacterium		Agrobacterium vitis S4
G021500919	10.8463589544646	10.9339807187773	11.0400510134576	10.6813839915184	10.7057893737964	10.6171578735022	10.7046205257539	10.7799579656896	10.817447458808	10.7062558010912	10.7668145286112	10.7332129989338	10.6875643714856	10.625798133261	10.7529495891933	10.6484327746426	10.7420712163828	11.0119814217414	10.8241693625751	10.7027415828338	10.8044713152103	10.5410821889258	10.739633925936	FALSE	FALSE	FALSE	FALSE	3	phnA	Phosphorus	Microbial metabolism in diverse environments	Agrobacterium	Agrobacterium		Agrobacterium vitis S4
G021500920	10.2362333087177	10.2470417200972	10.4350448188179	10.2089586844565	10.2102294062059	10.240138841313	10.3100590192462	10.1051419739731	10.3196043838692	10.2245150783683	10.2572327124402	10.2287062040747	10.2349926066461	10.1545956624654	10.2336803370592	10.2358755871434	10.1756181466583	10.4966408081513	10.3982211745281	10.2804320610988	10.304448782952	10.0995214740679	10.3352063158848	FALSE	FALSE	FALSE	FALSE	3	phnA	Phosphorus	Microbial metabolism in diverse environments	Agrobacterium	Agrobacterium		Agrobacterium vitis S4
G021500921	9.10799754757431	9.10936276720338	9.16217952924723	8.74951302918915	8.94260504304237	8.90744613603201	9.0641610726827	8.77559962679415	9.05078010265282	8.78764131113392	8.88834638383709	8.88437587845697	8.93637484095689	8.95825439368181	9.03325436596167	8.84357007217295	8.95728121008665	9.0204583065399	8.935681331825	8.92466191228255	8.8648985436245	9.05291432058552	9.01887879997671	FALSE	FALSE	FALSE	FALSE	4	phnA	Phosphorus	Microbial metabolism in diverse environments	Alicycliphilus	Alicycliphilus		Alicycliphilus denitrificans BC
G021500922	10.7469638593847	10.9380678341729	10.8789041137423	10.6167762758572	10.8833207989694	10.6422452499673	10.7482491959034	10.7412503370312	11.0024510160113	10.7572727043753	10.5772366154419	10.7176384565652	10.6511513035515	10.439355735612	10.6114427457732	10.8135206316667	10.587007957497	11.3120442060207	10.8533986636014	10.9284340843704	10.6534918423957	10.9079409830122	10.8895349613537	FALSE	FALSE	FALSE	FALSE	3	phnA	Phosphorus	Microbial metabolism in diverse environments	Alicycliphilus	Alicycliphilus		Alicycliphilus denitrificans BC
G021500923	12.5034211337108	12.8234740265306	12.900764228492	12.8291121607164	13.0552220378785	12.9756614772872	13.3087831402008	13.1099414672942	13.4512377143589	13.1678757332258	13.1833594517151	13.2272741012303	13.0985434492053	12.7363305489823	12.9072008741788	13.0120171859408	12.9477645809301	13.2873862423501	13.3767963825745	13.4625294844631	13.1568422863899	13.4595301288328	13.3963549751314	FALSE	FALSE	FALSE	FALSE	1	phnA	Phosphorus	Microbial metabolism in diverse environments	Alicycliphilus	Alicycliphilus		Alicycliphilus denitrificans BC
G021500924	11.0378852856226	11.1633854847855	11.0094236177475	11.0026910635021	11.2736060611039	11.2220297595745	11.3089974885052	11.2053050064286	11.1940101083397	11.2250071199726	11.1541657774706	11.2378372870857	11.2089968421497	11.1285397885609	11.2224655496283	11.2732031408724	11.243095214947	11.4028550550842	11.2696502352873	11.2295533194318	11.2200357885752	11.1966696105405	11.3583172683981	FALSE	FALSE	FALSE	FALSE	1	phnA	Phosphorus	Microbial metabolism in diverse environments	Alicycliphilus	Alicycliphilus		Alicycliphilus denitrificans BC
G021500925	10.0367412653967	9.92252823170757	9.86007518447194	9.87413406156174	9.83039003488872	10.0002676016094	9.87755638811938	9.86905606004946	9.87821341701464	9.98471339224542	9.99912880603716	9.90914198321381	9.89913802754615	9.86344082682444	9.89265272265627	9.98502517492921	10.0671090194641	9.89214369918119	10.0917041727346	9.77325447468161	10.0661282437256	10.1617166284629	10.0950959104752	FALSE	FALSE	FALSE	FALSE	6	phnA	Phosphorus	Microbial metabolism in diverse environments	Alicycliphilus	Alicycliphilus		Alicycliphilus denitrificans BC
G021500927	8.84159628316216	9.16790571219908	9.179555010936	8.96213223928942	8.92663325777561	8.85786850988149	8.8890796170968	9.04488435782015	9.00476849759313	9.11390147804829	8.94691715390818	8.98183106589811	8.86968150146762	8.92061124877616	9.01194846047051	9.07125082252791	8.91060696592932	9.1898091565596	9.05050241352917	9.08612545418403	9.05728172095571	8.87141608519338	9.0600992219849	FALSE	FALSE	FALSE	FALSE	3	phnA	Phosphorus	Microbial metabolism in diverse environments	Alicycliphilus	Alicycliphilus		Alicycliphilus denitrificans BC
G021500929	10.753674874938	10.8081568195864	10.7810732005058	10.4525771139667	10.3976025206923	10.5042782442777	10.6799292475205	10.5565696847373	10.7597342455163	10.5776201789041	10.589912402571	10.6241951433453	10.4728159824442	10.3436226785069	10.6458882384707	10.4442303929874	10.4138027993749	10.6834579331348	10.6239269764608	10.7423089596139	10.65414907573	10.6332172695762	10.7728674135526	FALSE	FALSE	FALSE	FALSE	4	phnA	Phosphorus	Microbial metabolism in diverse environments	Alicycliphilus	Alicycliphilus		Alicycliphilus denitrificans BC
G021500930	10.1054014684455	10.0746939043435	9.94551489413042	9.90800943143113	9.79860411047063	9.96680863016141	10.0363912857197	9.970488017528	9.74726680512264	10.0279819055164	9.97535794204928	9.98069418180459	10.1277376073481	10.1926079835179	10.2959366055546	9.85951682541359	10.0176612804006	9.86154440223992	10.0062666641532	9.72592060268583	10.0515930648401	9.7762497870321	10.1134464525201	FALSE	FALSE	FALSE	FALSE	2	phnA	Phosphorus	Microbial metabolism in diverse environments	Alicycliphilus	Alicycliphilus		Alicycliphilus denitrificans BC ctg00104
G021500931	10.8914724525287	10.9428998262745	10.9158600279181	10.6341216035838	10.6772553891455	10.8784770728698	11.191039815005	10.8573137743333	10.8343807674724	10.8673869827962	10.9888389251948	10.9598119896059	10.9611120016903	10.8534208835659	10.9923038857477	10.7579787302767	10.8841589310743	10.7786217001339	11.0327158059736	10.9757349766328	11.1015661186745	11.2756306362988	11.257721326666	TRUE	FALSE	FALSE	FALSE	6	nifD	Nitrogen	Energy Metabolism	Allochromatium	Allochromatium		Allochromatium vinosum DSM 180
G021500932	10.2987887022615	10.2896403824477	10.2201856759624	9.97225744462017	10.0142547781885	10.2592644208997	10.4124835825181	10.3964622380671	10.044643648927	10.0816322584277	10.1378252637917	10.2077489228059	10.3504506585037	10.2873414805476	10.3666793059711	10.1001767291881	10.2723723199184	10.0956329159883	10.2925361850932	10.0948420165285	10.3611237786348	10.2728534815969	10.4702605466147	FALSE	FALSE	FALSE	FALSE	2	nifD	Nitrogen	Energy Metabolism	Allochromatium	Allochromatium		Allochromatium vinosum DSM 180
G021500933	10.9244274276406	11.0271280054041	10.9010224486425	10.8459374085881	10.8999183693032	11.1551077665366	11.3565744996876	11.0624827051345	10.980481809175	10.930537078358	11.0759282613199	11.0193387670701	11.2971729411264	11.0146751003993	11.2202046870361	10.7909474390107	10.96783704154	10.7096162450688	11.1742133036046	11.0870537950272	11.3039802516856	11.3278822653222	11.389612798728	FALSE	FALSE	FALSE	FALSE	2	nifD	Nitrogen	Energy Metabolism	Allochromatium	Allochromatium		Allochromatium vinosum DSM 180
G021500934	10.0800816407582	10.1035839470975	9.98378978397243	9.72649390052201	9.81773915299498	9.85566788606472	10.127484387344	10.0490146015715	9.76688703416486	9.93846448187964	10.0657032613357	10.0208440052513	10.0392782554225	10.0175296770359	10.1021173133384	9.75265819914191	9.96556990918026	9.93941843665145	10.0536676779724	10.0667200508714	10.0637597889318	10.1089471496961	10.1194400562754	FALSE	FALSE	FALSE	FALSE	6	nifD	Nitrogen	Energy Metabolism	Allochromatium	Allochromatium		Allochromatium vinosum DSM 180
G021500935	10.8701515904762	11.0927570319018	11.0076902138836	10.7466685393259	10.8544655368952	10.9238088971668	11.1128454383408	10.9094038632085	10.9099326079818	10.8963770062151	10.9287065713321	10.9433375508442	11.0108091140426	11.0278415766592	11.0647210350573	10.9065026633518	10.9784881204252	11.0390128942307	11.1766674579089	11.0323664325797	11.0427674271523	11.0400033463337	11.193222095855	FALSE	FALSE	FALSE	FALSE	6	nifD	Nitrogen	Energy Metabolism	Allochromatium	Allochromatium		Allochromatium vinosum DSM 180
G021500936	9.10361841150834	9.26352635098972	9.22719488738822	8.88313232829459	8.97818860417972	9.18466231998889	9.46047927920931	9.09645968663831	9.05059069660131	9.32834215313606	9.61244486039358	9.40487150649823	9.36852661332073	9.37312240434934	9.46352899520398	9.03777638328884	9.26985274175611	8.97053286242313	9.36791221850778	9.22918878233735	9.68121302236647	9.53265575119195	9.3933317374104	FALSE	FALSE	FALSE	FALSE	7	nifD	Nitrogen	Energy Metabolism	Allochromatium	Allochromatium		Allochromatium vinosum DSM 180
G021500956	9.09242752335249	9.09361588781823	9.13745227794634	8.97220286352387	8.88837429327386	9.09743506673813	9.25371171230286	9.06911457066474	9.0569633739589	9.09778180335423	8.94111966159917	8.90318651471267	9.17396970327807	9.26215526523019	9.12896614122712	9.06123092591749	9.10854096389281	9.18914527380555	9.22677977801181	9.39730718257664	9.04666861043538	9.00144390243042	9.1833739205249	FALSE	FALSE	FALSE	FALSE	4	pstS	Phosphorus	Membrane Transport	alpha proteobacterium	alpha proteobacterium		alpha proteobacterium HIMB114
G021500964	9.7305294434712	9.87492538596698	9.72494618871641	9.2494568023816	9.2040104962871	9.31847623764916	9.54827013530259	9.38473978555761	9.29581520733438	9.40396705535548	9.56432274492658	9.26250227371526	9.45046643230151	9.42487927908526	9.41011738724023	9.22417810338246	9.34209392013533	9.38447318582644	9.35696896642819	9.48768787643224	9.61055188163534	9.43291499378914	9.30277772168491	FALSE	FALSE	FALSE	TRUE	11	pstS	Phosphorus	Membrane Transport	alpha proteobacterium	alpha proteobacterium		alpha proteobacterium HIMB114
G0215001016	8.8505465260224	8.94635440305531	8.85286286769718	8.86123850396045	8.7913855509328	8.61185130392117	8.51296771647482	8.85114881606644	9.12034466767258	8.74247236917873	8.63351986509923	9.18795308779776	8.72430089314678	9.03639458511769	8.97469421539771	8.90207425670429	8.87645423768948	9.09219059650865	8.82964512579921	8.80758820674963	8.35853599699633	8.56111751062583	8.4756883911431	FALSE	FALSE	FALSE	FALSE	1	bop	Energy	Signal Transduction				alpha proteobacterium HIMB5
G0215001019	8.88718091864164	9.00974676042365	9.16988993560014	9.37916726939592	9.59054161270192	9.29624683532587	8.87926505332337	9.09461081381067	9.31517735493324	9.14896330570326	9.06847666788056	9.34030688359705	9.19846668101203	9.36745028534738	9.33361094991698	9.58891141306133	9.4809406899183	9.56308946138636	9.18341281754524	9.20032903494868	8.78676977460947	8.88329233794875	8.7724112002952	TRUE	FALSE	FALSE	FALSE	1	bop	Energy	Signal Transduction				alpha proteobacterium HIMB5
G0215001020	9.51175935483793	9.46157474698476	9.57472210278179	9.22966271656221	9.34113546205595	9.26504733091144	9.52704731808453	9.42930668488095	9.28533610299905	9.47135441001826	9.53599128436607	9.39484066237365	9.75073161853162	9.59004297586859	9.68561915501324	9.34645950281439	9.5267569550426	9.27741137486056	9.51342953570182	9.42307478406618	9.31812890147083	9.41533545957576	9.52951860153535	FALSE	TRUE	FALSE	FALSE	2	bop	Energy	Signal Transduction				alpha proteobacterium HIMB5
G0215001021	9.22352398390449	9.18320759115537	9.24457702024416	9.00403867506944	9.0883488139848	9.16463458630437	8.9791058012788	9.06821194382004	9.23804147038333	9.01310969027348	8.93079087460044	9.01612210380035	9.04565246797317	9.11666387711172	9.06271960379428	9.28644155026636	9.10236060436055	9.25052254588836	9.04546853108108	9.13303954297115	8.97220008493344	9.10151619065216	9.15236107491958	FALSE	FALSE	FALSE	FALSE	3	bop	Energy	Signal Transduction				alpha proteobacterium HIMB5
G0215001022	9.73664023442513	9.75904028026247	9.82142597801577	9.93219521406361	10.0009158740545	9.70213006121497	9.44730761022327	9.70848184481157	9.79914074840745	9.96949562976445	9.90885275961604	10.0483454601551	9.67180959137117	10.1012156682074	9.83271416038954	9.98609510598821	9.89716765710285	9.80844667431865	9.76116329081433	9.63353790477785	9.60817949417447	9.50238907803287	9.41669767971561	FALSE	FALSE	FALSE	FALSE	5	bop	Energy	Signal Transduction				alpha proteobacterium HIMB5
G0215001028	9.87969334826443	10.0038995894962	10.1759546336971	10.4072180133825	10.3460813988783	9.88239556138797	9.66693575326791	9.67599758361011	10.2122987549549	10.0833333269705	9.79280488552804	9.93850356232627	9.74371801478735	9.87505519362903	9.89228598548411	10.2150764378897	10.009095710292	10.6480227161188	10.1669087578061	9.97696831383318	9.60981469437308	9.89085813824779	9.63003583575922	TRUE	FALSE	FALSE	FALSE	1	bop	Energy	Signal Transduction				alpha proteobacterium HIMB5
G0215001029	9.78345279550488	9.73738583920278	9.63311908969168	9.56218794794906	9.63030833534276	9.99798979005025	9.80422069110349	9.62867838578551	9.39723798292103	9.52926909614601	9.69849454780727	9.72053691646082	9.76372122822459	10.0577369541819	9.85588093683854	9.72208315528448	10.0473161074179	9.41907940830902	9.75968521047829	9.55122583387819	9.45081613661143	9.52428834277091	9.6182408282928	FALSE	FALSE	FALSE	FALSE	2	bop	Energy	Signal Transduction				alpha proteobacterium HIMB5
G0215001032	9.29609393954674	9.3040197967184	9.36525833289074	9.14958851395344	9.36187040856023	9.28654710041345	9.32813540956746	9.32744661785503	9.25750319654349	9.297634182883	9.58614667394889	9.45209579807904	9.48032550452478	9.72389309845124	9.44958766553778	9.64493701313588	9.6979843572766	9.30191701139673	9.35981199313887	9.26038238205432	9.24329195177177	9.27316457919343	9.22420996943004	FALSE	FALSE	FALSE	FALSE	5	bop	Energy	Signal Transduction				alpha proteobacterium HIMB5
G0215001034	9.13762819294987	9.03260071084354	9.41024188650506	8.91041633220232	8.98186548205859	8.88458755419992	8.96562133530636	8.81702706052764	9.02338374310959	8.85942343162194	9.19702436524813	8.98401849717377	9.08634426189151	9.54510396139316	9.23115266000539	9.10322458206193	9.36389565364776	8.83712897445539	8.87466417957094	8.88046677144153	8.61936065759536	9.13800611123958	8.7864250978882	FALSE	FALSE	FALSE	FALSE	5	bop	Energy	Signal Transduction				alpha proteobacterium HIMB5
G0215001035	8.99091607410292	9.18104680313235	9.14385668888022	9.24865954133905	9.43174505533768	9.06906009579052	8.72556010679519	9.19911107544077	9.10829240972042	8.84069949122071	9.13747211898952	8.97898926696887	8.9586757648487	9.60284939035396	9.07751249586101	9.49154426734638	9.49784568639255	9.27883574277511	8.83180695474599	8.73320934593421	8.44316807108467	8.38132303327868	8.5481940960571	TRUE	FALSE	FALSE	FALSE	5	bop	Energy	Signal Transduction				alpha proteobacterium HIMB5
G0215001036	10.3221889941816	10.4032014958649	10.5864044134388	10.3581017635346	10.513114465936	10.0050581105087	9.8999128758491	10.0337478843734	10.3562029456672	10.2681820791418	10.5783262944334	10.4438135914585	10.0204477876547	10.6957668537619	9.99671184878969	10.5654551456348	10.6183903303843	10.5069839760052	10.04439763111	9.97446435560392	9.63666122713175	9.80123038109161	9.72991964631488	TRUE	FALSE	FALSE	FALSE	5	bop	Energy	Signal Transduction				alpha proteobacterium HIMB5
G0215001037	10.1520848291842	10.2932494438814	10.3087040253749	10.610755124392	10.9816049928044	10.4693844312763	9.97333211601959	10.478357593604	10.5824214355276	10.3684113498648	10.0906249474815	10.3049329678183	10.1416734124716	10.311037695009	10.1932201310179	10.8076556723773	10.3346838568069	10.9288807909078	10.3538131997163	10.3168013784437	9.98967841236464	10.1461169748896	10.0637029449676	TRUE	TRUE	FALSE	FALSE	1	bop	Energy	Signal Transduction				alpha proteobacterium HIMB5
G0215001038	9.57970015919351	9.77011376145177	9.57521647548815	9.60354414482541	9.77151270558156	9.58096650025108	9.48659632107398	9.56447362469653	9.54976490878575	9.58494454647855	9.71605119103891	9.50873968241359	9.7317849574032	10.0744551536616	9.67085293869129	9.80364521748595	9.90643280913095	9.61236495910244	9.41872923586559	9.45278794275692	9.40294377382556	9.46340318660012	9.53064277374636	FALSE	FALSE	FALSE	FALSE	5	bop	Energy	Signal Transduction				alpha proteobacterium HIMB5
G0215001039	9.35722507576836	9.49597918682603	9.76170048126232	10.2038701746778	10.2272804253922	9.6048291076893	9.24406569874513	9.4305335337527	10.0059395225469	9.65926906618449	9.53208928099357	9.77287753344535	9.33119628409403	9.51508295096598	9.37963714527877	10.0652136292378	9.53505196494731	10.3336326330916	9.70562932504782	9.65449512484411	9.31447887308695	9.18619025177439	9.11359166834906	TRUE	TRUE	FALSE	TRUE	1	bop	Energy	Signal Transduction				alpha proteobacterium HIMB5
G0215001041	8.46166635152489	8.67972654663105	8.59261507578839	8.99151910363764	9.24057232297297	8.84538244255621	8.42835476369724	8.84841711673248	9.19662315862907	8.87950362273879	8.65965193563048	8.76549665012688	8.49557726692372	8.55382470358307	8.51511438855745	9.05327006179312	8.82715084696387	9.24140848029311	8.85547801063304	8.87124151581186	8.42024995501423	8.49060122471043	8.5580428178456	FALSE	TRUE	FALSE	FALSE	1	bop	Energy	Signal Transduction				alpha proteobacterium HIMB5
G0215001043	9.37375345802755	9.37370603746855	9.42992028230543	9.92652655809228	10.0099539374613	9.54576176541877	9.01582628448279	9.62079894707031	9.81400359935687	9.44426678723328	9.24527716923408	9.48978707444462	9.19952596826257	9.78506558511473	9.39971253811237	9.93225563770964	9.73954000777305	10.0495317698916	9.45489667847218	9.42539461579023	8.93516212429947	9.19777511306079	9.06186681120216	TRUE	TRUE	FALSE	FALSE	1	bop	Energy	Signal Transduction				alpha proteobacterium HIMB5
G0215001044	9.67730611813373	9.53224095388993	9.66725105248437	9.74946129967266	9.98658913411768	9.83517318030008	9.87086581084081	9.99101438432752	10.022718535631	9.71603290492719	9.77908140805591	9.98810183256949	9.96441802394584	9.77497199876922	10.1128556954645	10.0057493531536	9.96389210441867	9.97082598414297	10.0940947900063	9.83150555018597	9.73842149274701	9.98163049458246	9.9941274753046	FALSE	FALSE	FALSE	FALSE	1	bop	Energy	Signal Transduction				alpha proteobacterium HIMB5
G0215001046	10.1332267130979	10.3277872285322	10.4976678624495	10.7432342544621	10.8452997749792	10.2555466008917	10.1280299459134	10.2041919217068	10.8878114859465	10.5435188473963	10.4806489767649	10.654253134207	10.2176336462226	10.3432487368274	10.2133365236601	10.6311789263996	10.4858138428031	10.9957148605615	10.5048023294597	10.5718767546721	10.1670534889343	10.3094508580162	10.269464284848	FALSE	FALSE	FALSE	FALSE	1	bop	Energy	Signal Transduction				alpha proteobacterium HIMB5
G0215001048	9.89572176621296	10.0129221398865	10.0848936605701	9.91280211310048	10.04321628182	9.92985767246845	9.82010587720291	9.93224845627872	10.2314051285187	9.88733022765823	9.86611057015533	9.98978267308678	9.85342047290027	10.0293991575114	9.97308643350058	10.2975392797256	10.1099471896497	10.185215879132	9.89181951385679	9.90949512260962	9.57600741205092	9.80340631627953	9.69848163613131	FALSE	FALSE	FALSE	FALSE	1	bop	Energy	Signal Transduction				alpha proteobacterium HIMB5
G0215001053	10.3472585652038	10.5062009765511	10.5540111454319	10.4492183738998	10.4146759766723	9.9081976413153	9.92676581569265	9.85154771890186	10.4318793009666	10.3140840965657	9.93761898675635	10.5004790789038	9.66926697348867	9.76009472387115	9.76530640880531	10.346883787568	9.99488195529929	10.5585416033907	10.0959345319323	10.3306661212745	9.87876545957347	10.3389444550376	10.0681969876928	FALSE	TRUE	FALSE	FALSE	1	bop	Energy	Signal Transduction				alpha proteobacterium HIMB5
G0215001054	10.0197120080242	10.2477739283658	10.5261671917511	10.6679808466428	10.8018639737415	10.0491398236477	10.0038505000676	10.1350339327963	10.7351739414838	10.5024863435523	10.2928347162728	10.5754369070032	9.98109683658721	10.1517158570848	10.1091703413861	10.6397039944053	10.3235220367508	10.9249200211526	10.3270984027686	10.4614936792737	10.0009475037377	10.1442033062979	9.87183737853679	TRUE	TRUE	FALSE	FALSE	1	bop	Energy	Signal Transduction				alpha proteobacterium HIMB5
G0215001056	8.31156395048119	8.3311580366948	8.49966776589859	8.74238791526242	8.96391083237477	8.50748998690157	8.549252870629	8.42194264339778	8.93817561287076	8.60058346285071	8.45074126782989	8.70901892332329	8.48846579495236	8.5787904828946	8.64069257801106	8.86274179911187	8.80139492105836	8.80523528728298	8.59587052108115	8.69892752262945	8.32945944529997	8.65622116311785	8.54459058073306	FALSE	FALSE	FALSE	FALSE	1	bop	Energy	Signal Transduction				alpha proteobacterium HIMB5
G0215001058	8.75450700031501	8.84433099637462	8.80140762293086	8.82736552716028	8.92061339951162	8.80615033585824	8.61228013072902	8.94367522070982	8.75603647111535	8.65221886136928	8.81100605600477	8.73004869809136	8.90203668668421	9.16829947246773	8.83473791371364	8.91082023711448	9.03532229859093	8.74515702122243	8.59757097737118	8.62419112576013	8.58677216184964	8.45718666495133	8.53197007451369	FALSE	FALSE	FALSE	FALSE	5	bop	Energy	Signal Transduction				alpha proteobacterium HIMB5
G0215001063	10.3292493808061	10.5841786292915	10.5725303890645	10.1565015799014	10.461722379363	10.2268162695306	10.277352957279	10.339648621908	10.0813254908611	10.1037870120848	10.2833821051032	10.2432890894921	10.2408088078704	10.5656805120516	10.3326520056485	10.4987601741719	10.4845059920224	10.4086468862849	10.1340451387737	10.0815825145921	9.94078696223038	10.246845417477	10.0881992588439	FALSE	FALSE	FALSE	FALSE	9	bop	Energy	Signal Transduction				alpha proteobacterium HIMB5
G0215001067	8.85263774026787	8.97875705242649	8.94523512053179	9.01572031938488	9.22560413997909	8.86024685335816	8.76407258909602	8.96046771877806	8.96714127375006	9.06474484616915	9.11472078024558	9.19306976411444	8.8827714515951	9.5155644686719	8.99161785266385	9.2462360894826	9.57645635464042	8.96168026010033	8.82873109307369	8.85794811733244	8.51741662596383	8.69335569086772	8.62244448252232	FALSE	FALSE	FALSE	FALSE	5	bop	Energy	Signal Transduction				alpha proteobacterium HIMB5
G0215001069	8.90114664109806	9.18524665327261	8.87783363973364	8.96555082194809	8.92254663687112	8.80113576753139	8.62580042057191	9.1908566653005	8.8489870439258	8.70890635937078	9.06906904000423	8.82708417638377	8.96139807199418	9.55209017180661	8.86492061811794	9.35790281867214	9.65902315778797	8.89363392423033	8.62724073981499	8.52344447864103	8.48073041954757	8.09544236646603	8.47218736549699	FALSE	FALSE	FALSE	FALSE	5	bop	Energy	Signal Transduction				alpha proteobacterium HIMB5
G0215001072	9.20867945766318	9.43349613034834	9.21997359696188	9.20285340135042	9.47547865231776	9.12676541502232	8.74582827961341	9.09275802596402	9.11713060066482	8.95991990938304	9.30448946319435	9.10850331338334	9.11683608829843	9.50584486172337	9.21329541071983	9.57379246502453	9.59728272352803	9.28661871675131	8.91013324422043	8.94221337842452	8.59340678418384	8.55661720982576	8.6228268726553	TRUE	FALSE	FALSE	FALSE	5	bop	Energy	Signal Transduction				alpha proteobacterium HIMB5
G0215001073	8.86203644289938	8.90102347206041	8.93255318152333	8.92293186295978	8.94680269389977	8.73761027121789	8.53000110364407	8.7203382894622	8.66409893671937	8.65727768075284	8.578105284553	8.70934571551824	8.66952802622396	8.71874012893582	8.72126395818162	9.00873794652459	8.75706839241429	8.99338723694746	8.81095640977064	8.77361442765837	8.26844278120874	8.32806769633427	8.29695209434717	TRUE	FALSE	FALSE	FALSE	1	bop	Energy	Signal Transduction				alpha proteobacterium HIMB5
G0215001075	10.429322020229	10.5446655806042	10.7840369310429	11.1668986297036	11.2121712141942	10.3798689156498	10.1023866628628	10.4003629938861	10.9987856824911	10.6757979309804	10.4919202159877	10.7394772087786	10.160052305132	10.2900544975563	10.2768391057952	11.2325038832624	10.5829002691434	11.3274796156519	10.6374827824272	10.6728389277911	10.1772565436831	10.277295523195	10.0420036971033	TRUE	TRUE	FALSE	FALSE	1	bop	Energy	Signal Transduction				alpha proteobacterium HIMB5
G0215001076	9.32301841999915	9.61478697304774	9.68060998474323	9.76981619929458	9.874386036863	9.54565180284063	9.45496663915273	9.39748626003646	9.93433057702417	9.44657870418167	9.36969672906317	9.64045031440651	9.44178436097268	9.60174877898328	9.6085821632521	9.93117827313573	9.61320752536615	10.1586966290074	9.65576834255968	9.59812972023649	9.15314839701264	9.47244446047292	9.35766696654022	FALSE	FALSE	FALSE	FALSE	1	bop	Energy	Signal Transduction				alpha proteobacterium HIMB5
G0215001085	9.31372767284457	9.29713007523188	9.67348677672931	9.22359874309714	9.35611364458877	9.31992671298009	9.23518851834464	9.30820276376365	9.54602721856301	9.37273953662909	9.15339015610834	9.31580081332504	9.0995366272695	9.13121134638771	9.21174775874036	9.4005841306263	9.10731330831335	9.47477208810612	9.37537933278279	9.52715581822846	9.0816810036338	9.6186579636695	9.42444074473294	FALSE	FALSE	FALSE	FALSE	1	dmdA	DMSP	Microbial metabolism in diverse environments				alpha proteobacterium HIMB5
G0215001097	7.95321471836552	7.80238531581336	7.88425516962251	8.71462651232813	8.66738408391223	8.14829650060438	7.94741471412393	8.27522436420266	8.71184437395725	8.2278853770566	7.83865479695718	8.41357606428241	7.98013864861915	7.9485502725405	7.90093351725597	8.49160682837093	8.18117450628038	8.76536606861218	8.34551800788136	8.30597757361021	7.78059574707083	8.13376724258873	7.89438936473747	TRUE	TRUE	FALSE	TRUE	NA	dmdA	DMSP	Microbial metabolism in diverse environments				alpha proteobacterium HIMB5
G0215001103	7.52777368976438	7.87537423591339	8.13407240716539	9.01052218850915	8.7504188178933	8.0857936404473	7.80866236171599	8.29710747586684	8.89877958035173	8.37959232484034	7.96696888625398	8.48568501607341	7.84964745890018	7.35364648774315	7.64784895191237	8.54648713273372	7.6232621950205	8.73701243502678	8.36889867565482	8.47893700961859	7.78058813291572	8.0907700598918	7.84784886543928	TRUE	TRUE	FALSE	TRUE	NA	dmdA	DMSP	Microbial metabolism in diverse environments				alpha proteobacterium HIMB5
G0215001123	9.74611525016604	9.70888507262158	9.82281880034824	10.0970963305557	9.88113093307819	9.54952087401923	9.61537622591369	9.73856630416509	9.67671442729463	9.6355403164467	9.42781129670776	9.51330833721245	9.54554969972254	9.52366641495419	9.46847784065382	9.89882773739036	9.45345159712582	9.85721469033036	9.71942005395411	9.62435934652913	9.40462938991313	9.53182386588612	9.61952799637288	FALSE	FALSE	FALSE	FALSE	1	dmdA	DMSP	Microbial metabolism in diverse environments				alpha proteobacterium HIMB5
G0215001148	8.17104644479731	8.12148880336573	8.13422332354353	8.92166431363991	9.03761858403774	8.53998971859215	8.27896431400842	8.776261689078	8.86537603711951	8.6223828334428	8.48156691714959	8.59138801972905	8.40340281617387	8.18921803941821	8.26120470112468	8.77959853255772	8.24833929029364	8.85953594729414	8.70357188433151	8.6831185629268	8.270565566247	8.75667301039769	8.50935901690191	FALSE	TRUE	FALSE	TRUE	1	dmdA	DMSP	Microbial metabolism in diverse environments				alpha proteobacterium HIMB5
G0215001164	8.32422376262032	8.6311861609375	8.50628291111782	8.81621491399402	8.83909722581743	8.33367734611785	8.18559728061495	8.57587722964153	8.65996645245252	8.39343103197555	8.05600914594655	8.35152692562172	8.09309349719208	7.97463908631015	7.95655080178781	8.65428262552131	8.12908766397177	8.84993341375552	8.39352318775654	8.46330435603999	8.040963077926	8.31320165158239	8.03913328953624	TRUE	TRUE	FALSE	FALSE	1	dmdA	DMSP	Microbial metabolism in diverse environments				alpha proteobacterium HIMB5
G0215001179	9.40152846816648	9.49773945239261	9.51033901471879	9.16422201245577	9.2201770613603	9.35389311026366	9.43400661230702	9.25522455333586	9.39782852330705	9.27789785181095	9.24552840433852	9.23406702088852	9.46768064975574	9.35700520646036	9.40693478521276	9.29853673657583	9.33436956082312	9.38310953017269	9.25780140287435	9.45494312017104	9.39931291194374	9.78049240651932	9.55447199152263	FALSE	FALSE	FALSE	FALSE	6	dmdA	DMSP	Microbial metabolism in diverse environments				alpha proteobacterium HIMB5
G0215001182	9.02039311595061	8.98912268435092	9.00750851076142	9.01660959845301	9.19276758580388	8.98097799598225	8.89613564594346	8.94404581639541	9.09673342393254	8.85830753412211	8.70771074447022	8.75617236222622	8.85858575083892	8.87592946829622	8.86764862761971	9.28280099479985	8.92267871261225	9.24465670673224	8.92567699922957	9.00710567754445	8.67691292603004	8.93394304350754	8.81154739000448	FALSE	FALSE	FALSE	FALSE	1	dmdA	DMSP	Microbial metabolism in diverse environments				alpha proteobacterium HIMB5
G0215001184	8.49244479462556	8.38912810437852	8.60197781303559	8.74650032558844	8.72874587248628	8.16000443765188	8.05753546569724	8.33249896032294	8.67449673794283	8.30593131684342	7.95169268342136	8.24335747590376	8.05513410587309	7.63256232820317	8.23393170245348	8.78509975577782	7.96407076949491	8.84820269475486	8.46228004199817	8.49791494793894	7.8029008296178	8.30642892486049	7.94444759241191	FALSE	FALSE	FALSE	FALSE	NA	dmdA	DMSP	Microbial metabolism in diverse environments				alpha proteobacterium HIMB5
G0215001186	9.74537570037223	9.70415309627312	9.50227333744674	9.50064689233823	9.51206336808674	9.26618482347057	9.54713569551671	9.41831139934817	9.65652294656494	9.62892701235185	9.33979948147154	9.25095525541751	9.40202890581407	9.26470251495383	9.38773600796645	9.53295776748305	9.23029018312283	9.68325350440143	9.61027772480081	9.65574679194859	9.50931563147849	9.4776689651099	9.44930056310523	FALSE	FALSE	FALSE	FALSE	3	dmdA	DMSP	Microbial metabolism in diverse environments				alpha proteobacterium HIMB5
G0215001193	8.08834468272432	8.33872275984861	8.29722624384564	9.08415999762476	8.80915426349488	8.58155292161687	8.59884041080464	8.87994839980872	8.59888067321269	8.63089739164429	8.77995181473615	8.48508163047969	8.75378961279986	8.79742143741966	8.81190249678711	8.73864693455775	8.8046531937244	8.80217334088258	8.58263465404621	8.50068214803433	8.50662944930961	8.4601125021639	8.54748328258282	FALSE	FALSE	FALSE	TRUE	1	dmdA	DMSP	Microbial metabolism in diverse environments				alpha proteobacterium HIMB5
G0215001199	8.43108582733844	8.36106232700279	8.63921584055809	8.94205380209131	8.85431776329236	8.51588845599863	8.17159314188429	9.00973471693754	8.75254073723761	8.42355112736064	8.12885635706138	8.63968958945628	8.33120001382506	8.43984138953973	8.32476553477112	8.81630994089046	8.56080579454285	9.15830865304424	8.70694689797713	8.59531990614386	8.44090916227693	8.55717916727911	8.37911602414432	FALSE	FALSE	FALSE	FALSE	1	dmdA	DMSP	Microbial metabolism in diverse environments				alpha proteobacterium HIMB5
G0215001210	8.67073818782977	8.71566262476913	8.92891352201954	9.02018358164204	9.11934369765294	8.74382946689236	8.72759728661885	9.0637176610995	9.03748553079704	8.76631054799946	8.6370995636535	8.93601044022618	8.82193556630883	9.0217311059206	8.81884622765138	8.88781866713428	8.82437071408907	9.3011582999229	8.9484744613548	8.94346783463371	8.71651302919339	8.84414512545851	8.9188404760811	FALSE	FALSE	FALSE	FALSE	1	dmdA	DMSP	Microbial metabolism in diverse environments				alpha proteobacterium HIMB5
G0215001211	9.3602118399593	9.72941804888591	9.7266717598472	9.32597921879562	9.43424941305422	9.24441832535625	9.42663909119692	9.61841746590311	9.40977154434339	9.54661296802155	9.11196974656617	9.31968888546904	9.28043152991578	9.18850047846178	9.28831850296791	9.34610834031507	9.29318376183186	9.76185439643943	9.44698849076272	9.45265454174194	9.29750873245218	9.3967361236189	9.47720201671017	FALSE	FALSE	FALSE	FALSE	3	pstS	Phosphorus	Membrane Transport				alpha proteobacterium HIMB5
G0215001214	9.93213923241815	9.94652242964305	9.91048908372075	9.93236399614036	10.1084050720876	9.86507345036642	9.87476172754785	10.0040097057449	9.892497387738	10.0576319603848	9.8543854817106	9.83584164587689	9.77533876552383	9.74248524900874	9.76604871306277	9.94666789398648	9.97520134568922	9.88534476120715	10.146871056461	9.92251986249237	9.83937298643637	9.66958496547161	9.91717208317659	FALSE	FALSE	FALSE	FALSE	1	pstS	Phosphorus	Membrane Transport				alpha proteobacterium HIMB5
G0215001216	8.86396837586084	8.44841024704177	8.84569767108937	9.25297734730896	9.51059948153121	9.05697510534304	8.77479372188953	9.19850711583516	9.25803081572218	9.17511020639179	9.32237662083631	9.21298992959944	9.03489888204528	9.07743817376328	9.02075418589701	9.47523844301936	9.00765179433285	9.22944217030671	9.02804501979687	9.22977089492806	8.51128646420486	8.71158470300805	8.64202825510252	TRUE	FALSE	FALSE	TRUE	1	pstS	Phosphorus	Membrane Transport				alpha proteobacterium HIMB5
G0215001234	8.77692474339827	9.03852598081699	8.94471929836418	8.8516938461333	9.12526004129721	9.13677049658377	8.87635479335336	9.25153473710204	8.94334518848562	8.75838476415718	8.89767631028623	8.81242954664875	9.09269562741123	9.06509235327445	9.19466889627632	9.04261853690323	9.0092519687478	9.24727357329686	9.0007252107283	8.7080631205229	8.81742556246029	8.72402845470512	8.98008448703476	FALSE	FALSE	FALSE	FALSE	9	pstS	Phosphorus	Membrane Transport				alpha proteobacterium HIMB5
G0215001239	9.20212475881187	9.42366769608823	9.27373820621293	9.32278135091835	9.19143142275309	9.67041539150081	9.50299029737005	9.5285350833541	8.99120343426389	9.27061648335643	9.69029965280394	9.54392848210904	9.58065328343824	10.5260714049004	9.75333940314592	9.48981920796208	9.86539664482152	9.02670439581173	9.39011138644492	9.17730169216326	9.48833169544321	9.27695028672602	9.46445896039629	FALSE	FALSE	FALSE	FALSE	5	pstS	Phosphorus	Membrane Transport				alpha proteobacterium HIMB5
G0215001242	8.17302171027853	8.04018008102044	8.38631999450844	9.03158179536009	9.03616658770324	8.81574232192113	8.78254123563183	9.0505820647979	8.96826145795572	8.94113936619213	9.03053785163075	8.9002102767869	8.74520257112532	8.73823467998734	8.85192051116236	8.86794008785149	8.71808556864854	8.633376950435	8.80365096606655	8.84427705991068	8.59893214804439	8.5323085967674	8.63660368754328	FALSE	FALSE	FALSE	TRUE	1	pstS	Phosphorus	Membrane Transport				alpha proteobacterium HIMB5
G0215001254	8.28383411118844	8.13725135641603	8.11688096040021	8.97060745580096	8.82201426483331	8.66217239876045	8.48778588506383	8.62296820841657	8.89515134597556	8.54593819532515	8.65989060473055	8.58858364305352	8.59592790474685	8.44562608809218	8.28417673824898	8.88756335420243	8.67638843473639	8.71998007490077	8.49004218689387	8.88958135734942	8.31770338341341	8.08568140234314	8.26019751163192	TRUE	FALSE	FALSE	TRUE	1	pstS	Phosphorus	Membrane Transport				alpha proteobacterium HIMB5
G0215001289	8.74126787289792	8.59856006294812	8.81626023297177	8.84417554005084	8.84320704042344	8.70992780772431	8.90664647077813	8.76957139739152	8.92741985110751	8.83639452270206	8.85221065487617	8.737193537575	8.72350554440962	8.80355046784598	8.67895619144948	8.84221745425507	8.98500196083566	8.72521607349498	8.78504232170229	8.7766091898709	8.85517774958777	8.6453851701386	8.74140436912717	FALSE	FALSE	FALSE	FALSE	1	pstS	Phosphorus	Membrane Transport				alpha proteobacterium HIMB5
G0215001294	8.92536507647639	8.89124715618172	8.86755958993185	8.86230042540875	8.86273859336838	8.50743562178896	8.6210769671876	8.80423255128594	8.90843863250437	8.74750375532722	8.62276033996569	8.60471453164836	8.61416268380805	8.29554184801312	8.5370488242096	8.78965812600602	8.52653465869381	8.99334555475826	8.69503085479716	8.79565600038226	8.49638540051701	8.77223314697357	8.56409235586267	FALSE	FALSE	FALSE	FALSE	3	pstS	Phosphorus	Membrane Transport				alpha proteobacterium HIMB5
G0215001297	8.0407728681849	7.90708847467562	8.00861245470751	8.72568368662853	8.79446161493282	8.74413291647675	8.57258718815235	8.67218915357041	8.62697937475785	8.65294367569609	8.83525859548225	8.69338193290067	8.64876601677227	8.76899885512768	8.70030054749956	8.85594408463113	8.74636287247431	8.43090314857576	8.80973386837927	8.65676433034463	8.57985486146633	8.3369922760442	8.58874424551717	FALSE	FALSE	FALSE	TRUE	1	pstS	Phosphorus	Membrane Transport				alpha proteobacterium HIMB5
G0215001303	9.93798010448066	9.96612966169946	10.1166707643179	9.77327180787324	9.95545204177059	10.1020173556871	10.1155839669916	10.217008878774	9.92782815624581	9.93577864720239	10.0630177429456	9.96483088018904	10.1747045118609	10.1834946005595	10.1324114838506	10.0715722624167	10.072337675627	9.99515305095552	9.95482308685475	10.0825164612047	9.93563205067844	9.61545772051037	10.0351314513605	FALSE	FALSE	FALSE	FALSE	2	pstS	Phosphorus	Membrane Transport				alpha proteobacterium HIMB5
G0215001310	8.0923197247799	8.10142663993683	8.31499296237556	8.82414363197674	8.70686058886757	8.35789499487509	8.14305236380687	8.18470816812953	8.88611995947326	8.34904881791138	8.25534414412539	8.33986982577131	8.27937832515171	8.33435632679576	8.2417112766877	8.60166874789394	8.30366571938995	8.75523682681994	8.40902078083858	8.65488436262702	8.21374769106768	8.36030679578304	8.18877934726013	FALSE	FALSE	FALSE	TRUE	NA	pstS	Phosphorus	Membrane Transport				alpha proteobacterium HIMB5
G0215001313	8.88942773510327	8.7555900481812	9.16792032539092	9.10095408349916	9.42156894388721	9.24519036995923	9.02038057804597	8.93273151304258	8.89574640536917	9.14539077349709	9.26706501654596	9.18455589344575	9.22037461225689	9.13730567524715	9.12417897295878	9.22483037652221	9.09208426998441	8.85197472371076	9.06827403720544	9.15301983658535	8.99017154057931	9.23090075056247	9.08915267069892	FALSE	FALSE	FALSE	FALSE	1	pstS	Phosphorus	Membrane Transport				alpha proteobacterium HIMB5
G0215001330	9.17037902643231	9.27453517017945	9.32268448804781	9.03918428483303	8.99021302055096	9.05043274358392	9.16822825907935	9.29915870847387	9.08805411584763	9.16189344245424	9.07940883497742	8.98149069195064	9.06025912278378	9.23488923648068	9.16400452395308	9.06145808400278	9.06219705405432	9.21142126158382	9.22265693271501	9.12957735513146	9.19968986601122	9.06944068553597	9.1499283067774	FALSE	FALSE	FALSE	FALSE	4	idiA	Iron	Membrane Transport				alpha proteobacterium HIMB5
G0215001346	10.5969875473643	10.4790282996567	10.6597511680239	10.394999511522	10.9435197184297	10.4908192510562	10.49636064562	10.3836142236962	10.8454185640046	10.471192838481	10.2735399921894	10.3545810862441	10.4028989561979	10.2677653395477	10.3040994970092	10.8204056222903	10.4731676324169	10.8820802994521	10.6655109184719	10.6515245632012	10.2115702852782	10.5962965862138	10.4619940346201	FALSE	FALSE	FALSE	FALSE	1	idiA	Iron	Membrane Transport				alpha proteobacterium HIMB5
G0215001363	9.13488524522896	9.33019201633349	9.18404535952764	8.93759063908715	9.10417511332799	8.9673850432615	9.06300108709464	8.90479485572182	9.10850577783736	9.0707570054044	8.91158530595201	8.89828205248424	8.92996627755643	8.96659526319833	8.88201766615922	9.05420485339608	9.11455065381801	9.30393014912218	9.02410257503167	9.17514449376917	8.82743604015761	9.22872661748774	9.057462876045	FALSE	FALSE	FALSE	FALSE	3	idiA	Iron	Membrane Transport				alpha proteobacterium HIMB5
G0215001372	9.18478939265634	9.04573782351897	9.37168409338002	9.15139006781875	9.1512565037014	9.12692851391673	9.28336457656562	9.17724638966894	9.34103631259714	9.28230361559537	9.28711194869831	9.25512175795401	9.28503484544441	9.31709979006287	9.29600836954165	9.26721428179367	9.20204946413105	9.34194869641141	9.32412990390681	9.22813175342812	9.30367627270697	9.38875966041353	9.42411987467891	FALSE	FALSE	FALSE	FALSE	6	idiA	Iron	Membrane Transport				alpha proteobacterium HIMB5
G0215001373	9.69357013514662	9.73203308987823	9.607166069276	9.55342003417502	9.84233805222148	9.59204800171767	9.43260268350087	9.91618563877316	9.79144362436094	9.44287242820817	9.40450806225957	9.49319462552069	9.40719072524643	9.3608105211713	9.55462831789058	9.78949872363258	9.39296161243941	10.067217118364	9.73152899000369	9.56821435515095	9.30029922033307	9.57807418725609	9.5765799526249	FALSE	FALSE	FALSE	FALSE	1	idiA	Iron	Membrane Transport				alpha proteobacterium HIMB5
G0215001381	9.63438959911802	9.6833481781265	9.6456436325316	9.16500330929953	9.10141556632072	9.322325992581	9.37147838072582	9.15029252507246	9.25010521290774	9.36574868072597	9.36748230576987	9.19300988060092	9.26986215526644	9.3719974099697	9.12987516212338	9.31963064866337	9.26916109915882	9.21816333622653	9.32706162656665	9.29434465584707	9.31968565267631	9.58935245885399	9.39180804490295	FALSE	FALSE	FALSE	TRUE	4	idiA	Iron	Membrane Transport				alpha proteobacterium HIMB5
G0215001384	9.04819998558357	9.07196807960838	9.16201501297919	8.83328627297138	8.8793715234334	8.82315733525157	8.94236014106452	8.55656925070509	8.97067455527796	8.75802763817456	8.58963901559134	8.87637481884979	8.64264681437397	8.64341727164642	8.8305470870483	8.91451039582237	8.7096680813071	9.32421631206192	8.95571875385509	8.97049855858712	8.68678736315016	9.08337843048198	8.85742343811369	FALSE	FALSE	FALSE	FALSE	3	idiA	Iron	Membrane Transport				alpha proteobacterium HIMB5
G0215001411	9.56846827673836	9.57925685113854	9.54729513626942	9.16232065558864	9.17890289342959	9.23415087204268	9.3829424972066	9.29898214245709	9.28636978008316	9.36227224277383	9.40243431723498	9.40585875376252	9.32194350077026	9.37886773765713	9.41025267608491	9.2571830376166	9.38697629872774	9.41845907298969	9.3534641250427	9.40897509897401	9.49089815764357	9.30260010710251	9.28218957729262	FALSE	FALSE	FALSE	FALSE	4	idiA	Iron	Membrane Transport				alpha proteobacterium HIMB59
G0215001437	8.63189287393682	8.62132232936819	8.64389586274978	8.81457785071026	8.96036595138531	8.57032650475608	8.40089267689585	8.63515985086262	9.05519444193039	8.76345800891749	8.68725475574638	8.72295083877139	8.6528671862154	8.75902590125348	8.73609242567479	8.94368468527994	8.72220690078284	8.85380965929209	8.69769502119647	8.73298257602004	8.35028650190883	8.4266491798921	8.35066914707413	FALSE	FALSE	FALSE	FALSE	1	bop	Energy	Signal Transduction	alpha proteobacterium	alpha proteobacterium		alphaproteobacteria sp. SAR11 HIMB5
G0215001439	11.6211264062265	11.3465696274312	11.1766848635577	10.3034625311117	10.1522183009823	11.2532746417728	11.2958426950977	11.0814879886375	9.85360273415147	10.6704154643112	11.0888370158307	11.0484079649775	11.5680467102886	12.0468045396492	11.5784964175904	10.897178985699	11.6689107499384	9.06276490563353	10.5269296519854	10.4846086792365	11.0830135616265	11.0137180017789	11.0019339852021	FALSE	TRUE	FALSE	TRUE	2	rbcL	Carbon	Energy Metabolism	Amphiprora	Amphiprora		Amphiprora paludosa
G0215001440	9.10243189591073	8.9677789463134	8.85929533779126	8.77002987451398	8.78357168008365	9.25421523706254	9.63129115308051	9.44380619484274	8.93485624811709	9.26051079069881	9.33148436903122	9.37978155941687	9.35024190284834	9.64841110746787	9.49938003756456	9.08333821270956	9.62252842793731	8.50981475649988	9.22164392250692	9.27428290979062	9.45397077540033	9.21812673840726	9.27153968505429	FALSE	TRUE	FALSE	FALSE	2	nr	Nitrogen	Energy Metabolism	Amphora	Amphora		Amphora
G0215001443	10.45057693115	10.5394704390773	10.5777204986534	10.2527196295147	10.6579946746779	10.6025308312415	10.3689417133795	10.592436802688	10.294289308513	10.2892700399526	10.2909804460057	10.2236505466062	10.5467210184257	10.5061951224559	10.5830900513087	10.5445514709051	10.5831309329384	10.5851312361221	10.3749737297489	10.294365992246	10.2959309515505	10.1825830351109	10.4302884821011	FALSE	FALSE	FALSE	FALSE	9	nr	Nitrogen	Energy Metabolism	Amphora	Amphora		Amphora 90% protein level
G0215001445	13.2935404227761	13.0430029007439	12.7915344674702	12.2475490794601	11.6306895039059	12.9575482594121	13.0498633408003	12.8598994163495	11.3904164751516	12.5917736276911	13.0105095806136	13.036429401894	13.2053871112106	13.3147107280562	13.3079952566383	12.2601956054335	12.9244424295681	9.70282368373939	12.4663820160186	12.4072251805292	12.9547382389414	12.7023216816475	12.7163606948271	FALSE	TRUE	FALSE	FALSE	2	rbcL	Carbon	Energy Metabolism	Amphora	Amphora		Amphora coffeaeformis
G0215001446	12.3369884147064	11.8858576704692	11.5484377771947	10.6102656565624	10.012910869505	11.3872938705335	11.8386132553531	11.8557077911605	10.2197281686276	10.9805127121233	11.585020874157	11.6118172649916	11.9292537599805	11.9816952018289	11.8915196735056	11.0738966874626	11.7032359375637	8.44225774904983	11.3287633121865	11.3616332092849	11.8380628685805	11.6217058244972	11.5311553937459	FALSE	TRUE	FALSE	TRUE	2	rbcL	Carbon	Energy Metabolism	Amphora	Amphora		Amphora coffeaeformis
G0215001447	8.9364782151317	8.99474583585934	9.114163967865	8.76080941129127	8.93746704364612	9.02613204138693	9.11391471626396	9.0436431964684	9.23811607069289	9.1602492723448	9.1040095236135	9.20720523005437	9.15432365453359	9.09360769170587	8.97254977389038	8.94989860869071	9.23020842097074	9.0694137945493	9.14470159175188	9.30638487692011	9.28117119283364	9.31225265723267	9.40063391925689	FALSE	FALSE	FALSE	FALSE	6	nr	Nitrogen	Energy Metabolism	Amphora	Amphora		Amphora sp CCMP 1405
G0215001449	10.5070140425854	11.1512344074489	10.508591257235	9.7516932429582	9.63928508228611	11.2301489028612	10.5244838731448	9.88547826395543	9.22455210760043	10.3241152643565	10.8246347094707	10.6030951062747	10.6011787131079	10.7539058534287	10.9091998456746	9.28201020354869	10.5651124131167	9.34060023312959	9.84954618084211	9.6715197280701	11.3080803790115	9.88271881918762	10.0773030490312	FALSE	FALSE	FALSE	FALSE	2	nifD	Nitrogen	Energy Metabolism	Anabaena	Anabaena		Anabaena variabilis ATCC 29413
G0215001450	13.1909292367048	12.855531511578	12.5673718860921	11.8756095180801	11.2556765553788	12.7202304349023	13.0519036890064	12.9755090989662	11.2610621529252	12.2319094712575	12.6428275116234	12.808076621847	13.0820358473655	13.0492459929479	13.2769936921371	11.9274489662192	12.6211432171333	9.70293813846291	12.6050640774627	12.4918634632572	12.7771163783903	12.8473245499845	13.0044438593133	FALSE	TRUE	FALSE	TRUE	2	rbcL	Carbon	Energy Metabolism	Apedinella	Apedinella		Apedinella radians
G0215001451	12.9854665385132	12.7938803160683	12.5232541353222	11.4090292728579	10.774243632937	12.0358228282408	12.4075371334108	12.2729143317188	10.8582441013751	11.6862935920964	12.1448831106439	12.205339001443	12.5997936602266	12.5616811220262	12.7167552478554	11.3762751053019	12.1871298408687	9.37697776174523	12.106867034069	11.9639823947199	12.4501540043725	12.1393633241175	12.3076180303644	FALSE	TRUE	FALSE	TRUE	2	rbcL	Carbon	Energy Metabolism	Apedinella	Apedinella		Apedinella radians
G0215001452	9.35904124170275	9.21824057002827	9.39304685312452	8.84560321955173	8.990744513385	9.03706763932407	9.20635165779006	8.76260181342484	9.12059021292312	8.9668940692606	9.00255359300447	8.89652052957335	8.82706137046451	8.81945301349595	8.9815250178519	8.94317576401085	8.89899975344965	9.20325952438322	9.05704733833066	9.10368189360272	9.03024049271556	9.05825984386023	9.02771192543164	FALSE	FALSE	FALSE	FALSE	4	rbcL	Carbon	Energy Metabolism	Archaeoglobus	Archaeoglobus		Archaeoglobus fulgidus DSM 4304
G0215001462	9.7221197673571	9.87474865271847	9.79480834271033	9.51744397852344	9.31141825210721	9.62223166748229	9.73046973131175	9.53195303508084	9.55876668240348	9.63041840191782	9.80878030240013	9.69115772067142	9.66585751620174	9.64586102111471	9.74379363019605	9.34416617697547	9.52375600427466	9.47724019401569	9.68997549196109	9.59209824473036	9.80379337942409	9.56776300970917	9.80919717835441	FALSE	FALSE	FALSE	FALSE	6	mopA		Unclassified	Arthrobacter	Arthrobacter		Arthrobacter sp. FB24
G0215001464	12.7420114219478	12.9929052693308	13.0647492176647	13.0949743204191	13.4348575151962	13.4226863886628	13.6954320120119	13.479338526553	13.6768892386747	13.5845523034629	13.5582067034048	13.6114548265505	13.468850202929	13.3383961598977	13.4031503528787	13.5118611546043	13.4879868319676	13.5239732278973	13.7293652998819	13.6313305357213	13.5942467096402	13.6640377803478	13.8316111360902	FALSE	FALSE	FALSE	FALSE	1	nr	Nitrogen	Energy Metabolism	Asterionellopsis	Asterionellopsis		Asterionellopsis
G0215001465	12.6487525729	12.1860764177905	11.8552452541882	11.2400249149286	10.816668236297	12.1460541449072	12.501280181426	12.2535338268718	10.592355138728	11.8587780620528	12.4124723616221	12.3632768795869	12.5667954907184	12.6380729836982	12.6062470106451	11.6738029644825	12.373959282544	8.62599503833861	11.7924800015608	11.6993541723859	12.3913344840007	12.2189571253323	12.1457468877175	FALSE	TRUE	FALSE	FALSE	2	rbcL	Carbon	Energy Metabolism	Asterionellopsis	Asterionellopsis		Asterionellopsis glacialis
G0215001466	12.7274171306089	12.3473561179016	12.1292734389767	11.6454078314526	11.1537939479732	12.1612046868953	12.6304733261435	12.5345349647696	11.0914455143594	11.9288574266279	12.3951122214856	12.4117311069229	12.7495058915596	12.8999472370185	12.7242277413821	11.844652855944	12.6040947700839	9.26936343299553	12.0344676465793	11.9995281483846	12.5079008728408	12.4097146945805	12.2322559707584	FALSE	TRUE	FALSE	FALSE	2	rbcL	Carbon	Energy Metabolism	Attheya	Attheya		Attheya septentrionalis
G0215001467	11.9435150117429	11.6561968020578	11.2463073111155	10.6535501964812	9.95454813756067	11.2067905058774	11.7157446272025	11.5669926616217	10.2366562323279	11.0328765841193	11.351780762495	11.5084424080354	11.833912064465	12.0101457111506	11.891987898324	10.6843336612116	11.5771167521168	8.09886404771986	11.3999438085228	11.3141227730504	11.6633112451195	11.5461933092995	11.6017687422191	FALSE	TRUE	FALSE	TRUE	2	rbcL	Carbon	Energy Metabolism	Aulacoseira	Aulacoseira		Aulacoseira ambigua
G0215001468	12.4379450389225	12.2127408020078	11.8108609420772	10.9245159147128	10.3938927716014	11.7344300082486	12.1134868158834	11.8689981047545	10.3541494821942	11.272116256442	11.8952192147219	11.7476287844641	12.2337502349798	12.4378593787129	12.2329327203305	11.3311097708042	12.1581570582894	8.46977067154162	11.4139938155568	11.4005767297741	11.9676052161916	11.7061983864285	11.6567552408093	FALSE	TRUE	FALSE	TRUE	2	rbcL	Carbon	Energy Metabolism	Aulacoseira	Aulacoseira		Aulacoseira granulata
G0215001469	13.0868857849942	12.9799314836472	12.7895301351152	11.6470395496126	11.1503384904153	12.4897216488534	12.7913491922388	12.5882294147902	11.4020140201786	11.9206360631408	12.5092113918724	12.4153816496892	12.9642332277563	12.9683600753573	12.9467247502894	12.0961704473427	12.7620125979789	9.61092607850057	12.2547315709747	12.2663057271573	12.7609363558747	12.5176617171988	12.4130417598653	FALSE	TRUE	FALSE	TRUE	2	rbcL	Carbon	Energy Metabolism	Aulacoseira	Aulacoseira		Aulacoseira subarctica
G0215001471	13.0951181876256	12.80299403382	12.6037562888475	11.618750823411	11.2893431956812	12.579187400664	12.8614190083526	12.5755279878132	11.3376959162084	12.1208177858693	12.5487658114208	12.6106415272206	13.0557946724306	13.064230515461	13.1295049363959	11.8812583148135	12.8316972952948	9.78060455688673	12.3253884756622	12.2920673722568	12.7605164236035	12.6985463430653	12.7037089051169	TRUE	TRUE	FALSE	TRUE	2	rbcL	Carbon	Energy Metabolism				Aureococcus anophagefferens
G0215001472	12.7360665712163	12.5346806694604	12.2032792379178	11.7429135526736	11.4843890540413	12.5991070117824	12.758364697344	12.6067164317687	11.3601879661607	12.1849027504632	12.6108630033913	12.5252447883196	12.9306491181719	13.0383019780376	12.9059569333913	12.0996351924567	12.7846432636863	9.45400190359637	12.2280640277027	12.1506488830577	12.5580402421136	12.4672550749324	12.386130816872	FALSE	TRUE	FALSE	FALSE	2	rbcL	Carbon	Energy Metabolism				Aureococcus anophagefferens
G0215001473	11.5143251018307	11.2578842829319	10.8110866295032	10.0006118764461	9.51346382812027	10.8958852316729	11.2554178512395	10.6645140306668	9.7137743453338	10.4459071874911	11.0047459661021	10.9611721480915	11.4013438155874	11.5213102619509	11.4916622526103	10.0317796532427	11.2107777066289	8.3566292623172	10.5142322746169	10.454613762293	11.2560515697798	10.7524706082265	10.9271518197124	FALSE	TRUE	FALSE	TRUE	2	rbcL	Carbon	Energy Metabolism				Aureococcus anophagefferens
G0215001474	13.9186069035381	13.675159338801	13.5313101045441	13.3952721171821	12.8175223872465	13.8980041677624	14.1316635110611	14.0685327209289	12.9213543329425	13.7734417270947	14.0032186495194	14.1760204203798	14.1464485527876	14.130870033481	14.1878771577873	13.3768119622625	13.8630749104788	10.7763698100256	13.8284721909372	13.7847212128871	13.9357293832313	13.905790834477	14.0256448194554	FALSE	TRUE	FALSE	FALSE	2	rbcL	Carbon	Energy Metabolism				Aureococcus anophagefferens
G0215001475	13.4033631173314	13.2448413369081	12.7816156187715	12.1822143128651	11.664720926942	13.0119238530898	13.2435346970504	13.0016611662657	11.7547066579035	12.628428935107	12.96460933961	13.0698935185605	13.3547794485155	13.2858790975217	13.3851974512533	12.3245417216484	13.0563097324356	9.86547258301204	12.7455327669616	12.6680450836705	13.0802725151425	13.0981882372874	13.1323607133269	FALSE	TRUE	FALSE	TRUE	2	rbcL	Carbon	Energy Metabolism				Aureococcus anophagefferens
G0215001476	13.2606327991512	13.0599706830438	12.8268012528356	12.132422854139	11.5194905675148	12.8183700246042	13.1788179641801	13.1079267237489	11.7509889578708	12.5043116671695	12.9317018362377	12.922865888467	13.3175713634398	13.1926446141671	13.2762618523724	12.2403246578474	12.9300202983947	9.9240212193497	12.636568476441	12.6046164410119	13.0077303628063	12.8787649701573	12.9646200316809	FALSE	TRUE	FALSE	TRUE	2	rbcL	Carbon	Energy Metabolism				Aureococcus anophagefferens
G0215001477	12.9906658323331	12.6283048200455	12.4772819429002	12.1234129977725	11.6292201670326	12.6619316417078	12.9611887116556	12.8692485770262	11.4709838141151	12.488026192295	12.7563361536637	12.6770650092848	13.0199522007684	13.0338452172603	13.096690345443	12.2618864170759	12.7646067058979	9.49363617411943	12.5625418213391	12.4919656269271	12.7130282722312	12.6357780658312	12.6507054993725	FALSE	TRUE	FALSE	FALSE	2	rbcL	Carbon	Energy Metabolism				Aureococcus anophagefferens
G0215001478	12.7347822544612	12.3667849368104	11.9721303408254	11.9261677412267	11.2935384142141	12.4576846048695	12.7229187278459	12.4009044503347	11.4532988239901	12.2985571121841	12.6285699776344	12.7196357189035	12.8806866978726	12.7901538063833	12.8997390943331	12.0389276584056	12.4990111520954	9.57575421117713	12.2727919957968	12.1506519624533	12.740824345969	12.3543508432803	12.5128636872995	FALSE	TRUE	FALSE	FALSE	2	rbcL	Carbon	Energy Metabolism				Aureococcus anophagefferens
G0215001479	12.7297173644999	12.5286176022326	12.2378321913498	11.8095796403365	11.5245482499776	12.6338352994608	12.830306748451	12.6543578476295	11.4407917820695	12.2302138947296	12.663246695245	12.542087190838	12.9839997373063	13.1046982790769	13.0380747558622	12.1480187904423	12.8534721937247	9.8923634128062	12.2604958181581	12.1880486088767	12.6092826512957	12.5918970388127	12.5749581601028	FALSE	TRUE	FALSE	FALSE	2	rbcL	Carbon	Energy Metabolism	Aureoumbra	Aureoumbra		Aureoumbra lagunensis
G0215001480	13.0532545118851	12.844759433867	12.448759915144	12.1469876300077	11.4842254600958	12.9359806308163	13.2145912036954	13.0098228726452	11.6815117830191	12.396673901659	12.8843045335344	13.0492890470684	13.2216336892705	13.3244611140731	13.2383764050074	11.9996528900325	12.9307359906347	9.69598925450924	12.6248984710567	12.6016839643554	13.0387111263372	12.8671537719316	13.113374179408	FALSE	TRUE	FALSE	FALSE	2	rbcL	Carbon	Energy Metabolism	Aureoumbra	Aureoumbra		Aureoumbra lagunensis
G0215001481	9.47580586355305	9.72720185778336	9.53975998454294	9.38411968510246	9.42792919033543	9.51617991655189	9.83698486511173	9.36542942658755	9.49779259689455	9.73749072657826	9.64345202514775	9.66399805198713	9.76828916179948	9.66861928585933	9.66909962200114	9.36422651064524	9.75172478354811	9.19796384370861	9.68358718469054	9.69163407889459	9.78979635950408	9.87451975720163	9.92384578955432	FALSE	FALSE	FALSE	FALSE	2	nirS	Nitrogen	Energy Metabolism	Azoarcus	Azoarcus		Azoarcus aromaticum EbN1
G0215001482	10.3193620336791	10.4506338125277	10.3455452773245	10.0744840410666	9.95311549181086	10.4822450173107	10.6075289565394	10.1547495567903	10.1765506129501	10.3668130508843	10.6844507004954	10.3295098942802	10.5745324044493	10.4504725301708	10.5148744450866	10.183607535658	10.379933053235	10.0065996637351	10.3565990550722	10.504879711322	10.455020976039	10.780710245849	10.4911966563328	FALSE	FALSE	FALSE	FALSE	2	nirS	Nitrogen	Energy Metabolism	Azoarcus	Azoarcus		Azoarcus evansii
G0215001484	9.26365012822844	9.35228579829041	9.38610547814783	8.88350069198516	8.97279359421684	9.18384907392879	9.46023408440763	9.0700704001599	9.17241510856086	9.53242905720172	9.42742167120084	9.16252963926367	9.42299489436193	9.5674303855944	9.4484582214005	9.1372611061111	9.49460169254056	8.81437312930366	9.24307234596007	9.30870826174171	9.38742694723995	9.41388207133398	9.41006337717123	FALSE	FALSE	FALSE	FALSE	2	nirS	Nitrogen	Energy Metabolism	Azoarcus	Azoarcus		Azoarcus toluvorans
G0215001485	9.87767813025782	9.95084788692788	9.86913112889649	9.66306589426709	9.68912190640691	9.72777277417406	9.93766469105984	9.80125307564186	9.84801457814526	9.81940211216145	9.90178563153361	9.71522342858184	9.78682408245826	9.81477417041411	9.90745370070205	9.67966547274959	9.70988660821813	9.8420154812861	9.8588250385187	9.93321047263323	9.88071940212093	10.1249127263596	10.0190325377102	FALSE	FALSE	FALSE	FALSE	6	nirS	Nitrogen	Energy Metabolism	Azospirillum	Azospirillum		Azospirillum brasilense Sp7
G0215001486	9.2046324595297	9.19228732516986	9.27218420156294	9.13210360044114	9.08650486737347	8.98133344388553	8.79336343550901	8.86492719155078	9.02527045491165	8.93861680621477	8.65624515349212	8.61273753302506	8.83182805864171	8.87979642519614	8.71813046331011	9.15835211005406	8.78935074231496	9.00391439486746	8.89882744830434	8.86902914248036	8.83388159208122	8.8561912419728	8.77448300914965	FALSE	FALSE	FALSE	FALSE	3	phnA	Phosphorus	Microbial metabolism in diverse environments	Azotobacter	Azotobacter		Azotobacter vinelandii DJ
G0215001487	11.5714782141111	11.6116019293086	11.6287221818759	11.6514694583632	11.9906002039802	11.8678909710519	11.582727815728	11.7418601989206	11.8092966695883	11.6859794703045	11.5244338932785	11.7091972398301	11.7498008355594	11.6512199406036	11.7836777368507	11.9337392679585	11.7887051112731	12.1270639895682	11.8774663541192	11.6880341532192	11.6392944993495	11.4082293963336	11.824661726944	FALSE	FALSE	FALSE	FALSE	1	phnA	Phosphorus	Microbial metabolism in diverse environments	Azotobacter	Azotobacter		Azotobacter vinelandii DJ
G0215001489	11.3371292055375	11.400772837814	11.4721215871181	11.3606334320521	11.354138264693	11.3697819597178	11.3440091519067	11.4407154950556	11.4776655902677	11.3941963868975	11.4500211254353	11.4639042122024	11.3557511130985	11.3601300319283	11.3579172346068	11.3683395070035	11.3280170689695	11.5236598548045	11.6263786163467	11.4166693742767	11.3980159527803	11.2601001200184	11.5430007660087	FALSE	FALSE	FALSE	FALSE	1	phnA	Phosphorus	Microbial metabolism in diverse environments	Azotobacter	Azotobacter		Azotobacter vinelandii DJ
G0215001490	11.0226673387896	11.0543016887714	11.1161051447504	10.735342882545	10.9430519097386	11.0100260495839	11.149417184511	10.9246365088217	10.9820557336395	10.9519311966503	10.9614267695869	10.9874562409033	11.0321751132969	10.9924299291274	11.0777264833644	10.9528774583019	11.019803268615	11.0930803004972	11.0098602151325	11.0069118108007	10.9660420412027	11.1475606122755	11.1835166607208	FALSE	FALSE	FALSE	FALSE	6	phnA	Phosphorus	Microbial metabolism in diverse environments	Azotobacter	Azotobacter		Azotobacter vinelandii DJ
G0215001491	10.6656341630938	10.6046166619678	10.668462905826	10.4211086987093	10.6409693255692	10.6506631306569	10.6390383011993	10.7906465752883	10.5135100989198	10.4600352601992	10.4521391824714	10.5467369237717	10.7466774084312	10.6635533588414	10.7575860512748	10.6639505511549	10.5988904414584	10.8690570598404	10.6915918874572	10.5433048017531	10.4963153430075	10.6436362164148	10.7874153887308	FALSE	FALSE	FALSE	FALSE	3	phnA	Phosphorus	Microbial metabolism in diverse environments	Azotobacter	Azotobacter		Azotobacter vinelandii DJ
G0215001492	12.2168425557419	12.3726092308919	12.4540342102076	12.5127758840141	12.9491686631313	12.6539987758572	12.5744012431073	12.5726265704195	12.7946113966583	12.5612263123092	12.3802846666809	12.5342860848926	12.5911878486233	12.5346052758783	12.6110281022206	12.8748566722743	12.6536196097566	13.4133177891127	12.7931976726969	12.6883915394629	12.4017910067545	12.4031626647828	12.7427255343314	FALSE	FALSE	FALSE	FALSE	1	phnA	Phosphorus	Microbial metabolism in diverse environments	Azotobacter	Azotobacter		Azotobacter vinelandii DJ
G0215001494	11.5698517297714	11.6775706014464	11.7177738097302	11.7332381446734	12.057376971319	11.897942613629	11.805916093412	11.8500003300567	11.9195640781158	11.7729925819863	11.6287377770936	11.7446224295622	11.8458737913262	11.689272426344	11.8666117322553	12.0576021354105	11.8480330426607	12.2139277152642	11.9763686441434	11.8314635032457	11.6916048536546	11.7034738848474	11.9415998405003	FALSE	FALSE	FALSE	FALSE	1	phnA	Phosphorus	Microbial metabolism in diverse environments	Azotobacter	Azotobacter		Azotobacter vinelandii DJ
G0215001495	10.578521049029	10.669900615851	10.8166108966592	10.3871311153651	10.6318822529506	10.2961965280416	10.5419513205012	10.2201984417127	10.5926119449928	10.4942110316018	10.4026129140362	10.3372399673461	10.2808878605933	10.200963255608	10.2926116612599	10.4143748206322	10.2830536741515	10.8242141644515	10.4780005778118	10.5551898709903	10.4543454069857	10.5563890133052	10.4736071236326	FALSE	FALSE	FALSE	FALSE	3	phnA	Phosphorus	Microbial metabolism in diverse environments	Azotobacter	Azotobacter		Azotobacter vinelandii DJ
G0215001497	10.1631274061341	10.23323650989	10.1463391419824	10.1140326578579	10.0324831716152	10.1186099722018	10.1516211082831	10.0856898600725	10.1556894489211	10.0658763238286	10.214265937558	10.056885569641	10.1954707297938	10.0534386027208	10.2803211387551	10.1192602049972	10.0917766047927	10.2307646004398	10.1409884367631	10.0725221341793	10.2029327552632	9.98336460573373	10.1701577790485	FALSE	FALSE	FALSE	FALSE	9	phnA	Phosphorus	Microbial metabolism in diverse environments	Azotobacter	Azotobacter		Azotobacter vinelandii DJ
G0215001501	9.88475922716759	9.80680065769324	9.81030526067303	9.50297998208272	9.42758976991637	9.50355450617067	9.45798171788585	9.55274320115589	9.51979796111814	9.68059237449948	9.50057223367706	9.60068970575194	9.49155338652058	9.689951014436	9.4890409954309	9.61662146940224	9.55985882098585	9.51363452618771	9.60237765319825	9.60956194450061	9.44788493278893	9.46945158552121	9.632671390193	FALSE	FALSE	FALSE	FALSE	11	phnA	Phosphorus	Microbial metabolism in diverse environments	Azotobacter	Azotobacter		Azotobacter vinelandii DJ
G0215001516	8.4217557748838	8.59906386535355	8.78872618793891	8.88240097233596	8.57030678949652	8.55705825182113	8.37310390750275	8.34080564786247	8.60270090492947	8.37564523338044	8.41872072144638	8.42216855968968	8.19216354396553	8.10615343318693	8.35456047659434	8.75249450217338	8.47157223862467	8.95056599191001	8.56238326564559	8.33463948446853	8.27846980540984	8.40690728414505	8.28468785394577	FALSE	FALSE	FALSE	FALSE	1	dddQ	DMSP	Microbial metabolism in diverse environments	Bacillus	Bacillus		Bacillus sp. SG-1
G0215001519	8.01326078328051	7.95968055950101	7.85523037688669	9.06594804628853	8.74404855280124	8.51479963562958	8.30391796049041	8.44574190827766	8.61495405150531	8.78562287175568	8.54143255927387	8.72315599035649	8.3340394200554	8.11753443473537	8.42085165963408	8.33175030223842	8.17941823267405	8.87175496333241	8.78440404088431	8.50252725712555	8.48174111034889	8.35849934154445	8.25338155938599	FALSE	FALSE	FALSE	FALSE	NA	dmdA	DMSP	Microbial metabolism in diverse environments	Bacillus	Bacillus		Bacillus thuringiensis serovar pondicheriensis BGSC 4BA1
G0215001525	9.31415177562823	9.36452978650441	9.31528831382345	9.17033477448367	9.28165654256127	9.33345773730292	9.32008282950756	9.39940320515178	9.33858161477688	9.35292093946586	9.246353922682	9.16270066730761	9.27717603641127	9.28721331661055	9.28912479179515	9.23228588235138	9.32580037113848	9.36299507892858	9.46082065928629	9.24717974213935	9.12332237874454	9.29906601166208	9.31645455442403	FALSE	FALSE	FALSE	FALSE	3	nifH	Nitrogen	Energy Metabolism	Bacterium	Bacterium		Bacterium G33-1
G0215001526	9.26659769945362	9.29311254483935	9.26308995818942	8.77211982683209	8.71076533677758	8.84491017711965	8.95186303508206	8.84500232991319	8.87378868099498	8.98536510555362	9.07461541367867	8.83098468138428	8.96222109731199	9.03778048795052	8.99545178250574	8.72776264578679	8.93440115655124	8.87753817996242	8.92093544474296	8.90874711770408	8.89677587343695	8.86962751267868	9.01209577980345	FALSE	FALSE	FALSE	TRUE	11	dddD	DMSP	Microbial metabolism in diverse environments	Bacterium	Bacterium		bacterium S5
G0215001527	8.89185636762458	9.2054614210354	9.14072208771657	8.86893355326705	8.72870241942737	8.7319079429622	8.96160829822982	8.72646109922583	9.06107228939037	9.15610051962734	8.9874047340503	9.01365617005791	8.72875856750366	8.78192276595108	8.86618186645324	8.77997973283763	8.68761030407101	8.88823941072304	9.14527440071194	8.97810786956552	8.83810519825944	8.83576968611965	9.0208456789001	FALSE	FALSE	FALSE	FALSE	4	dddQ	DMSP	Microbial metabolism in diverse environments	Bacteroides	Bacteroides		Bacteroides eggerthii DSM 20697
G0215001529	9.63421675768221	9.91223906385818	9.77394465853421	9.75563796461281	9.85934311485753	10.2574537360232	10.2478056388404	10.357296340214	9.84694805855669	9.9145034035158	10.0404368893314	10.0536444110428	10.2880232895635	10.0710761973744	10.2625662372317	9.85112758762007	9.98471370247481	9.75187816679268	10.0060069441269	10.0433860491812	10.2219364818215	9.98092246584546	10.2646355076412	FALSE	FALSE	FALSE	FALSE	2	nifH	Nitrogen	Energy Metabolism	uncultured cyanobacterium	uncultured cyanobacterium		Bahamian heterocystous cyanobacterium C1C5
G0215001532	13.8101039314411	13.4839760714883	13.2892412412705	12.7138736358037	12.2305044056379	13.4815751558656	13.5534098722305	13.4507547522264	11.9411130106671	13.0336063656758	13.4841246285768	13.3419420105935	13.5977775944015	13.7128042745835	13.6335409581681	12.9073917481658	13.4117887208517	10.0646260298511	13.0425587324961	12.9173611166405	13.3696609203031	13.2857345886601	13.1863128620384	FALSE	TRUE	FALSE	FALSE	2	rbcL	Carbon	Energy Metabolism	Bellerochea	Bellerochea		Bellerochea malleus
G0215001533	11.8318449567483	11.7878685334962	11.2734122503875	10.9157047440362	10.395451251218	11.7755377341532	11.7551396464047	11.7419259680334	10.1339177360535	11.1837536241849	11.80375801506	11.5981350760283	12.0388248422478	12.3495124460874	12.3657053793697	11.0660056414458	11.8483125237189	8.41584279806949	11.282688678108	11.2572331425481	11.8465857516812	11.6193461109184	11.5225191391119	FALSE	TRUE	FALSE	FALSE	2	rbcL	Carbon	Energy Metabolism	Bellerochea	Bellerochea		Bellerochea malleus
G0215001535	13.5546143159216	13.5134427483416	13.2198046418336	11.6274350775228	11.2789179925944	12.3556735057519	12.7545652364668	12.6288126426015	11.248004521824	12.0656853067092	12.5457212010083	12.585231836019	12.8364598169489	12.9693818860854	12.8270530924638	12.0494241919237	12.5698371661452	9.49670483643393	12.3161865783527	12.2663348229698	12.8239689434114	12.4666956009591	12.5469067791663	FALSE	TRUE	FALSE	TRUE	2	rbcL	Carbon	Energy Metabolism	Biddulphia	Biddulphia		Biddulphia sp. CCMP147
G0215001538	13.1762055061605	13.0889452572495	12.8659535360047	12.5480576406525	12.0679240950218	12.9784931916385	13.2228848970459	13.0730889907058	12.1872288346555	12.9195699781612	13.2703856473663	13.2155790834259	13.2380614927579	13.4491898165428	13.2605721362348	12.8865554760001	13.3372987933429	10.4875815792601	12.9001308604526	12.9442947846336	13.1582794222228	13.0482702205566	13.0394552095741	FALSE	TRUE	FALSE	FALSE	2	rbcL	Carbon	Energy Metabolism	Bolidomonas	Bolidomonas		Bolidomonas mediterranea
G0215001539	12.7641847446268	12.647243001393	12.2803731966065	11.4827944499363	11.0952475234897	12.2606100081423	12.5075383890269	12.3755669206701	10.9941120010856	11.918176144973	12.3245596460102	12.2669295145016	12.6473567125812	12.9502027341575	12.5800679992574	11.9538319580779	12.6479555938624	9.34357983626186	11.8671251856111	11.9427732044829	12.2124932265196	12.2592837798839	12.1168219388063	FALSE	TRUE	FALSE	TRUE	2	rbcL	Carbon	Energy Metabolism	Bolidomonas	Bolidomonas		Bolidomonas pacifica
G0215001540	13.1502694469493	13.1017065655479	13.0256978062904	12.0597731944103	11.6529138448107	12.7049152168539	13.0122224507372	12.8530304672511	11.8105830507049	12.3218021701355	12.7342520215549	12.8276789828827	13.1723811504066	13.3318223643871	13.0996666501552	12.5201643688341	13.226666585217	9.83558944162376	12.5488954482977	12.5491538776757	12.855167227806	12.7964288394005	12.613549909584	FALSE	TRUE	FALSE	TRUE	2	rbcL	Carbon	Energy Metabolism	Bolidomonas	Bolidomonas		Bolidomonas pacifica var. eleuthera
G0215001541	9.17407947645973	9.10157088146113	9.1201573696592	8.87220968302874	8.8294095140495	8.7458873036576	8.84348908591096	8.6589539321245	8.98360693243667	9.09040755241918	8.8972789351473	8.98953217930568	8.72239843341842	8.61312780964109	8.7082807363488	8.85689156345838	8.83719783496958	9.1466852608757	9.03418726003381	9.07796154625635	8.87026931017691	8.92973994451212	9.00599141815889	FALSE	FALSE	FALSE	FALSE	3	phnJ	Phosphorus	Microbial metabolism in diverse environments	Bradyrhizobium	Bradyrhizobium		Bradyrhizobium japonicum USDA 110
G0215001543	9.96063017441217	10.1038897419629	10.1642124934895	9.6581420686003	9.8766979349656	9.92969355808316	10.1904228082983	9.91611024596615	9.98898874349761	10.0794725129432	9.93706010543544	9.99136533396639	9.9213439484627	9.7562392927303	9.93151143414461	9.9615821305234	9.75455354936243	10.0358050195271	10.1896792768177	10.1297599921149	10.1272723418526	10.2160244796858	10.1373090294213	FALSE	FALSE	FALSE	FALSE	6	phnJ	Phosphorus	Microbial metabolism in diverse environments	Bradyrhizobium	Bradyrhizobium		Bradyrhizobium sp. BTAi1
G0215001547	9.82670104790504	9.8767071506136	10.0085966613515	9.81780576945247	10.0500069283946	9.86058689545425	10.0677286548428	9.92400845060168	10.0089783954285	9.87863178108673	9.71595566145451	9.91915138321438	9.75261197980995	9.67202725094078	9.86576932346841	9.95949632814797	9.7728066855818	10.3873228242572	9.921525144989	9.97537845750114	9.70833150830981	9.9403220068924	9.96077263772223	FALSE	FALSE	FALSE	FALSE	1	dddL	DMSP	Microbial metabolism in diverse environments	Butyrivibrio	Butyrivibrio		Butyrivibrio proteoclasticus B316
G0215001548	12.3687237627663	11.9398748238356	11.6526201097085	10.8804480130122	9.97872619878845	11.5018406146975	12.18945443444	11.8495210370352	10.3329930862675	11.047045979104	11.2836993167254	11.9100283425679	12.1131313062664	11.8698603607726	12.4381790518604	10.5723357882293	11.3983080935496	9.39877554912565	11.6976834155085	11.6006601555028	11.8796370824625	11.9721454509611	12.2088099369815	TRUE	TRUE	FALSE	TRUE	2	rbcL	Carbon	Energy Metabolism	Calcidiscus	Calcidiscus		Calcidiscus leptoporus
G0215001549	12.6360002589235	12.2783142647883	11.9923091032582	11.2757136625021	10.6889640507147	12.0567628359622	12.6816933099209	12.16973180734	10.8158630994154	11.4839091733887	11.7797586559866	12.3125766121911	12.586721303648	12.4978273212852	12.8540683938312	11.0291309935628	11.9956304691763	9.8690042516417	12.2108789110682	11.9983236635118	12.3754226688648	12.3020177193954	12.5610445443847	TRUE	TRUE	FALSE	TRUE	2	rbcL	Carbon	Energy Metabolism	Calcidiscus	Calcidiscus		Calcidiscus leptoporus
G0215001550	9.17383678042825	9.23224348840321	9.09364267940363	8.813947564163	9.06420676051328	9.12790233828586	9.28786653691396	9.31517182472493	9.08549092839773	9.23734887440796	9.26801840280476	9.27138732989135	9.19751414458788	9.18769505025329	9.17847348902077	9.06414348614508	9.07637035100688	9.09268116673928	9.21267536798696	9.23533331078585	9.24158856614327	9.18126018245524	9.2648826118261	FALSE	FALSE	FALSE	FALSE	6	dmdA	DMSP	Microbial metabolism in diverse environments	Caldicellulosiruptor	Caldicellulosiruptor		Caldicellulosiruptor saccharolyticus DSM 8903
G0215001551	13.0447650274077	12.6601380653675	12.5106566192579	11.6977264228135	10.7633017580052	12.3375406918557	13.2232862267241	12.9122394604388	11.2472532507359	11.963518543792	12.2961869082074	12.9922653863314	12.9364022131022	12.7959651244942	13.2008930377371	11.428352213743	12.2565646228521	9.79089813679773	12.7817772828589	12.6625530183046	12.9951683112622	12.9129616470765	13.2981078367034	TRUE	TRUE	FALSE	TRUE	2	rbcL	Carbon	Energy Metabolism	Calyptrosphaera	Calyptrosphaera		Calyptrosphaera sphaeroidea
G0215001552	13.0181360626285	12.7166533456287	12.5200374771711	11.8225067774008	11.0703551795776	12.3790604502166	13.0081326837047	12.7515086139857	11.3875111916965	12.1246396568321	12.446398092076	12.7895990377002	12.9480889323812	12.8086171709692	13.0868974745267	11.5432048213321	12.3379698821682	10.3305450275161	12.670994862969	12.5850356105726	12.8376485343593	12.872407493207	13.0674206756398	TRUE	TRUE	FALSE	TRUE	2	rbcL	Carbon	Energy Metabolism	Calyptrosphaera	Calyptrosphaera		Calyptrosphaera sphaeroidea
G0215001553	13.7839312598123	13.5051659277273	13.3009071322806	12.5660974584794	11.7421876192416	13.195543505134	13.9752246446513	13.5886986574461	12.3495643197323	12.8284003143275	13.155050392558	13.683656965222	13.8152983478437	13.5335544938454	13.8881011823698	12.3710823107469	13.2138650808881	10.7391501971348	13.5749189913372	13.490471207754	13.7331356247572	13.6640691041037	13.9856947037043	TRUE	TRUE	FALSE	TRUE	2	rbcL	Carbon	Energy Metabolism	Calyptrosphaera	Calyptrosphaera		Calyptrosphaera sphaeroidea
G0215001556	10.866107613076	10.6544997848577	10.1211538332844	11.3721152803946	10.6065592409303	12.1262998037432	12.5566268706868	12.2805482655046	11.5554500403127	11.9164108780744	12.4359207626841	12.2579904565375	12.0975371431762	11.7157009638284	12.1310154317405	10.2653202885561	11.63674086725	9.04493103721338	12.0919774832728	12.2782272019261	12.9777565943257	12.14807246281	12.3783115755478	TRUE	FALSE	FALSE	FALSE	2	nifH	Nitrogen	Energy Metabolism	UCYN-A	Candidatus Atelocyanobacterium		Candidatus Atelocyanobacterium thalassa
G0215001559	10.9743061771015	10.7665466057838	10.3735649519797	9.55323362404864	9.1252226603022	10.4571824900123	10.1368362866184	9.95008634864787	8.86739214349721	9.81259084615479	10.2976353976676	10.0860994205151	10.7786362878437	10.987525095134	10.9688332257257	9.419422814814	10.6048024026165	8.23346437694812	9.65747352766883	9.60067763639615	10.4131039042948	10.2305013273578	10.1211609210139	FALSE	TRUE	FALSE	TRUE	2	psaA	Photosynthesis	Energy Metabolism	UCYN-A	Candidatus Atelocyanobacterium		Candidatus Atelocyanobacterium thalassa
G0215001562	10.8699203343485	9.58946754357121	8.88950092222178	9.33775421306839	8.91206522415664	10.6030700573873	8.89311955687631	8.73298389432191	8.22573207217692	9.30285292142876	10.1646162690877	9.48285301080455	10.3965919777413	10.5172318546973	10.6565524031702	8.46555202090055	10.1737092054856	8.28898894580341	8.48809016031235	8.30537043763137	9.31433138680273	8.02519204550983	8.28934798764336	FALSE	TRUE	FALSE	FALSE	2	isiA	Iron	Energy Metabolism	UCYN-A	Candidatus Atelocyanobacterium		Candidatus Atelocyanobacterium thalassa
G0215001568	9.44403762208518	9.61207859972384	9.60665056243178	9.47016590134078	9.68292771872691	9.51795823566726	9.58784024569407	9.56790917804775	9.73906416841135	9.64746875721884	9.49691617323166	9.71732508699814	9.42466115367029	9.42301373289791	9.51416715922644	9.65764195324578	9.53588746315272	9.97024419427417	9.66463829662096	9.57062509561461	9.57389670151952	9.71868689249536	9.77402219629788	FALSE	FALSE	FALSE	FALSE	1	dmdA	DMSP	Microbial metabolism in diverse environments	Candidatus Puniceispirillum	Candidatus Puniceispirillum		Candidatus Puniceispirillum marinum IMCC1322
G0215001572	8.11273421219878	8.53246452392399	8.32385561852461	8.80246525352758	8.62586220161047	8.3447786225103	8.27669559852603	8.36448790621296	8.70381155814067	8.60854229587076	8.39756282559531	8.32949511084374	8.26575644139399	8.0514564816204	8.24652478834682	8.58399468600797	8.14982671559272	8.93536325307356	8.61474215935784	8.38539637861647	8.10416568201462	8.33468549668546	8.34328619746693	FALSE	FALSE	FALSE	FALSE	1	dmdA	DMSP	Microbial metabolism in diverse environments	Candidatus Puniceispirillum	Candidatus Puniceispirillum		Candidatus Puniceispirillum marinum IMCC1322
G0215001573	8.94280061494495	8.93479761368438	8.98873934594505	8.82867893981146	8.7673455928122	8.62090320113994	8.61541650269842	8.84420824535227	8.90012832973575	8.81460906814637	8.79658475294976	8.79818989048409	8.60104924843025	8.49055798100683	8.69346209808638	8.67898948277415	8.60340295374098	9.3122979164166	8.87162647778338	8.8226309910435	8.72181422208506	8.45099759250881	8.70676042331639	FALSE	FALSE	FALSE	FALSE	3	dmdA	DMSP	Microbial metabolism in diverse environments	Candidatus Puniceispirillum	Candidatus Puniceispirillum		Candidatus Puniceispirillum marinum IMCC1322
G0215001578	9.00323031283065	9.15691447471873	9.18965880738864	9.06460113183912	9.1201397949225	8.8386429009326	8.98732736631559	9.10953597257222	9.19009148438702	8.86747009640544	8.9346702280524	8.92733350832751	8.92618823138202	8.85735778625791	9.01757565587902	9.03609834014942	8.98362542598206	9.38220817085354	9.12941889635195	9.01555902386195	8.91610659289302	8.71593860942269	8.90150642412747	FALSE	FALSE	FALSE	FALSE	3	dmdA	DMSP	Microbial metabolism in diverse environments	Candidatus Puniceispirillum	Candidatus Puniceispirillum		Candidatus Puniceispirillum marinum IMCC1322
G0215001579	9.18022532436194	9.27466483419749	9.37728292284504	8.96301022876719	9.0965733611267	8.88329619565086	8.97491701325714	9.01352123702971	8.95991096429934	8.86471465724559	8.99588117447517	8.80515395666775	8.9228968001685	9.03599202234773	9.03423023146691	9.00347488603893	8.96898451905338	9.16985722158991	8.97524193738183	8.888431102179	8.80504680707615	8.81942481274894	9.16481799116084	FALSE	FALSE	FALSE	FALSE	3	dmdA	DMSP	Microbial metabolism in diverse environments	Candidatus Puniceispirillum	Candidatus Puniceispirillum		Candidatus Puniceispirillum marinum IMCC1322
G0215001581	10.3212650462973	10.3344045862808	10.4211594169462	10.1144644001257	10.2226235710881	10.2773966062145	10.4002242001025	10.5088740609986	10.2109389319334	10.3274069247421	10.2959674795304	10.3476183558599	10.4162302650691	10.3976652588311	10.3806168763681	10.221860813637	10.3950282430501	10.4251419560337	10.4419651154232	10.364641243594	10.446333055636	10.1799671818857	10.4721703785834	FALSE	FALSE	FALSE	FALSE	2	phoA	Phosphorus	Microbial metabolism in diverse environments	Candidatus Puniceispirillum	Candidatus Puniceispirillum		Candidatus Puniceispirillum marinum IMCC1322
G0215001586	9.28037723376659	9.31055344797848	9.09419216453851	8.81192054197782	8.80410444570169	8.8154244473411	8.87207556603761	8.95399806337956	8.96963401604876	8.75356018923625	8.82679148882677	8.78875595763861	8.90457866771663	8.94984470937096	8.93491432582351	8.83923614360891	8.8972105107804	9.01207762981153	8.9877824998614	8.79768667014648	8.65547501983723	8.71688808819292	8.89663855716657	FALSE	FALSE	FALSE	TRUE	3	phoA	Phosphorus	Microbial metabolism in diverse environments	Candidatus Puniceispirillum	Candidatus Puniceispirillum		Candidatus Puniceispirillum marinum IMCC1322
G0215001592	9.53614412526627	9.56497746409596	9.72610340117346	9.43053612893891	9.43657388906425	9.55211818133603	9.55257307348144	9.55869214805423	9.54289681880678	9.58808754733856	9.4152596343074	9.56758481555647	9.57200373894187	9.55381201695299	9.59068863028635	9.55146071947611	9.6948236506186	9.67430918296355	9.58613155404171	9.53100058014529	9.55634082370993	9.5249700151771	9.58187150827576	FALSE	FALSE	FALSE	FALSE	4	phoA	Phosphorus	Microbial metabolism in diverse environments	Candidatus Puniceispirillum	Candidatus Puniceispirillum		Candidatus Puniceispirillum marinum IMCC1322
G0215001593	8.75847554550091	8.92349368811041	9.03307658580619	8.82167581678562	8.83159126215424	8.81619430643366	8.989675803649	8.69612855995645	8.94114798162444	8.9541973688032	9.0145051083448	8.99706300835718	8.77702661943636	8.91228359608687	8.87402493475115	8.9694659679807	8.94512941088361	8.92182593329442	8.96207104525668	8.99563885136461	8.78339212177137	8.95962752934614	9.10866186116336	FALSE	FALSE	FALSE	FALSE	4	phoA	Phosphorus	Microbial metabolism in diverse environments	Candidatus Puniceispirillum	Candidatus Puniceispirillum		Candidatus Puniceispirillum marinum IMCC1322
G0215001594	9.53738037700427	9.61658562438438	9.0668132319851	8.90893434946617	8.90266389306212	8.72308224008263	8.93695811626981	9.03053714362136	8.936842096355	8.91409889678017	8.96680542604791	9.02238007683717	8.93319545322321	8.8794314884092	9.15015550918703	8.7986961041243	8.98123351188663	9.15016498684972	9.02729711226207	9.0144088192719	9.14108985469207	8.9740780436549	9.16031939856232	FALSE	FALSE	FALSE	TRUE	11	phnA	Phosphorus	Microbial metabolism in diverse environments	Candidatus Solibacter	Candidatus Solibacter		Candidatus Solibacter usitatus Ellin6076
G0215001595	12.6190837045909	12.7870991204804	12.9212794484209	12.7294461064628	13.2926424454582	13.0443072703296	13.404561492021	13.1856608137382	13.4023281828519	13.1503258193727	13.0501383222888	13.1346855584946	13.1204413866816	12.9776640009567	13.0725504836937	13.2594733791151	13.1640723404389	13.5476509305719	13.3724553447387	13.3935907102149	13.0768256989433	13.5235979905164	13.4842511322669	FALSE	FALSE	FALSE	FALSE	1	phnA	Phosphorus	Microbial metabolism in diverse environments	Candidatus Solibacter	Candidatus Solibacter		Candidatus Solibacter usitatus Ellin6076
G0215001596	10.5231832757787	10.3294467963587	10.5479382444248	10.1669309381767	10.2216443652137	10.3133304090524	10.5534629542292	10.405098166118	10.4826434128372	10.314847670604	10.3755768913512	10.3903835513805	10.378170919553	10.3146002726134	10.4263937310687	10.2434920810108	10.3862257191145	10.4446557274667	10.4563262597245	10.3713322502107	10.5411551473423	10.4798863755284	10.5300151815118	FALSE	FALSE	FALSE	FALSE	6	phnA	Phosphorus	Microbial metabolism in diverse environments	Candidatus Solibacter	Candidatus Solibacter		Candidatus Solibacter usitatus Ellin6076
G0215001600	8.81342794065042	8.83531266753702	8.86578080783243	8.76751839286826	8.67042844291537	8.68524901516422	8.64764347311466	9.06925009994084	8.70114061996805	8.7003837493744	8.89940270114274	8.75470067255199	8.81525175319024	9.12842814887797	8.68225259471508	8.75949479425248	8.88498708143472	8.97527596915668	8.82207108910978	8.84490999695756	8.73683073403083	8.67785037815651	8.81636342169584	FALSE	FALSE	FALSE	FALSE	9	ure	Nitrogen	Membrane Transport	Cenarchaeum	Cenarchaeum		Cenarchaeum symbiosum A
G0215001602	9.46475722639836	9.31481774722388	9.18259535201527	9.05767425951445	9.15124909754664	9.34788581409203	9.38325813322361	9.16448910774542	9.22838729951411	9.30552403974937	9.2560946510908	9.31234448447602	9.1334227136922	9.4070078294937	9.28039379998195	9.2257122951657	9.47503010701217	9.22962025335932	9.30662665731015	9.43937527398722	9.32565082138176	9.5550161340979	9.45621869442085	FALSE	FALSE	FALSE	FALSE	6	ure	Nitrogen	Energy Metabolism	Cenarchaeum	Cenarchaeum		Cenarchaeum symbiosum A
G0215001603	9.81574242618579	9.93167572745978	9.9440728708404	9.49882448075568	9.60739324683285	9.60084312847009	9.69922440827645	9.55439056862374	9.60507551195078	9.60334203761348	9.68127645907914	9.71632298027805	9.66641374729888	9.59522135904431	9.5865429333671	9.51451587169133	9.58328156716692	9.77720720110429	9.94512392522347	9.67894572965155	9.74730386095888	9.70470809041216	9.81810270606559	FALSE	FALSE	FALSE	FALSE	4	ure	Nitrogen	Energy Metabolism	Cenarchaeum	Cenarchaeum		Cenarchaeum symbiosum A
G0215001605	13.9377997853073	13.7901957208664	13.5938838401603	12.6237763613798	12.2268660446224	13.4050970051112	13.5607468275212	13.575145277924	12.1213236327622	12.9931569078303	13.4544191591481	13.5264451529155	13.6738498640153	13.6392379531758	13.702753029818	12.7450153023185	13.4071067039493	10.2912133378674	13.1862954629639	13.133240377379	13.5221171625703	13.3399861862106	13.3235144536147	FALSE	TRUE	FALSE	TRUE	2	rbcL	Carbon	Energy Metabolism	Chaetoceros	Chaetoceros		Chaetoceros gracilis
G0215001606	11.3863076687632	11.1122824370025	11.0965858497194	10.4372730240293	9.90048871014541	11.1866084275014	11.4276965969688	11.2248275815034	9.82952068383221	10.9585160139624	11.4088473556831	11.2245221181631	11.5546040156761	11.7446181326706	11.6322644812429	10.5974363441443	11.3157369925154	8.16062648610103	10.7865967030115	10.6590076185834	11.254646403371	10.9825342198943	11.1905688986958	FALSE	TRUE	FALSE	FALSE	2	rbcL	Carbon	Energy Metabolism	Chaetoceros	Chaetoceros		Chaetoceros neogracile
G0215001621	9.79849777193041	9.88984952267386	9.83386808349364	9.59152959050375	9.6918147972122	9.77611131479444	10.2047277312283	9.81145830793257	9.8302254958217	9.87529172413859	9.98983077585908	9.9127590486272	9.91888834326717	9.90483392696841	10.0951525569171	9.83624859003071	9.80858315583928	9.55594343442264	9.89186180706848	9.99249052222955	10.1659743477567	10.284668780588	10.1987507144135	TRUE	FALSE	FALSE	FALSE	2	nifD	Nitrogen	Energy Metabolism	Chlorobium	Chlorobium		Chlorobium luteolum DSM 273
G0215001624	9.48148007569501	9.7124556306254	9.67304025140911	9.33343005583504	9.54806885920656	9.60747008590676	9.86544555194988	9.74874282598842	9.66381590765613	9.65502946187483	9.68539366641384	9.63930512874858	9.90086879430937	9.78677730991992	9.83556188345943	9.56234279032359	9.75803415852586	9.66359610397959	9.74477153216371	9.76359376545566	9.73406135405878	9.76929793580226	9.92352949739374	FALSE	FALSE	FALSE	FALSE	6	nifD	Nitrogen	Energy Metabolism	Chlorobium	Chlorobium		Chlorobium phaeovibrioides DSM 265
G0215001625	9.60053390613508	9.77866238887306	9.8502161294281	9.51487629192973	9.55412620704887	9.63493931622435	9.88783699582552	9.89535950827484	9.68792811909249	9.7723390177945	9.77115075902894	9.76707605569436	9.70454656857845	9.56288072792329	9.76959137074426	9.66097185384711	9.8568780679839	9.84217239766448	9.8198386929672	9.77405584657508	9.82203525755717	9.87070676480867	9.93142087367128	FALSE	FALSE	FALSE	FALSE	6	nifD	Nitrogen	Energy Metabolism	Chlorobium	Chlorobium		Chlorobium phaeovibrioides DSM 265
G0215001626	9.91062387476594	10.0662500791221	10.068966683027	9.77783708694323	9.74568422387336	10.0181745246647	10.1472948975312	10.1191079389166	9.84030393179819	9.88375000062532	9.87680160817964	9.94030466859533	10.1626509469371	10.0976946639207	10.1825544927388	9.90624670758249	10.0850051803558	9.90315904596269	10.0470523751216	9.95518276386493	10.0114989084159	10.0810995055475	10.1208808378428	FALSE	FALSE	FALSE	FALSE	2	nifD	Nitrogen	Energy Metabolism	Chlorobium	Chlorobium		Chlorobium phaeovibrioides DSM 265
G0215001627	9.75222291609281	9.98289944548667	9.98322900423585	9.56565076234222	9.79287124149681	9.90958456163067	10.3440202949207	9.98904870391988	9.93565434050359	10.0021366843039	10.025553587745	9.97866165946849	10.144215685079	10.111505855886	10.1510937658494	9.88702346297202	10.0027723594701	9.63542887652467	10.1519765847963	10.1454129918982	10.1919073871468	10.4513752858645	10.323765158394	TRUE	TRUE	FALSE	FALSE	2	nifD	Nitrogen	Energy Metabolism	Chlorobium	Chlorobium		Chlorobium phaeovibrioides DSM 265
G0215001628	9.65211692617159	9.78485973894783	9.64661264073514	9.32229419113642	9.45142824186242	9.54343964647309	9.75274890428833	9.57715421340954	9.530217813156	9.58013322935172	9.49263707675334	9.55102262873381	9.64013441509764	9.60072708783547	9.66442433683438	9.45775009623374	9.67382939699837	9.61028922488955	9.71767748919149	9.65593339290981	9.72185473541441	9.65595289112969	9.74370316351611	FALSE	FALSE	FALSE	FALSE	6	nifD	Nitrogen	Energy Metabolism	Chlorobium	Chlorobium		Chlorobium phaeovibrioides DSM 265
G0215001629	9.81432604944267	9.87485568604349	9.94161702926812	9.46119954350977	9.5973729365915	9.7482369219652	9.94217502289748	9.67472124159887	9.75759184369327	9.58697558038776	9.79198852267767	9.79501203020584	9.85652064511598	9.83779116472478	9.9371872198708	9.62761438051099	9.80752380141061	9.79351012781658	9.8253128672437	9.81063187500192	9.87334885799851	10.1865104239753	9.99515222425616	FALSE	FALSE	FALSE	FALSE	6	nifD	Nitrogen	Energy Metabolism	Chlorobium	Chlorobium		Chlorobium phaeovibrioides DSM 265
G0215001630	10.7419859372929	10.923090021416	10.8314248255998	10.5898448021128	10.7947546711281	10.7665415760286	10.7817890727272	10.704541546017	10.717307685077	10.5922350212333	10.7221387777645	10.7878749686259	10.8195875078727	10.7514818334166	10.8638895426045	10.7403209204719	10.8004568000296	10.9850804679512	10.8327130682724	10.7759599665992	10.7661204612605	10.8198546907447	10.835000592821	FALSE	FALSE	FALSE	FALSE	3	nifD	Nitrogen	Energy Metabolism	Chlorobium	Chlorobium		Chlorobium phaeovibrioides DSM 265
G0215001632	9.76913366195133	9.96736832436438	9.79866718501341	9.6635874211781	9.72715429840235	9.79541215406519	9.83587194065765	9.65974773842851	9.62064354914867	9.69126425631125	9.940664222163	9.67437224861464	9.8357745079941	9.81640364631686	9.83924661449244	9.68734505628891	9.84333790524434	9.86116601276733	9.81377639921913	9.837392161591	9.95689690174426	9.7089726168115	9.83543795757523	FALSE	FALSE	FALSE	FALSE	2	nifD	Nitrogen	Energy Metabolism	Chlorobium	Chlorobium		Chlorobium phaeovibrioides DSM 265
G0215001634	9.49474094026562	9.57772895623132	9.64529235270054	8.970212326351	9.23774420724508	9.41569961977953	9.7905477863242	9.4441750962164	9.23411548635032	9.52174981319421	9.5006048936859	9.42547081114079	9.63322889461175	9.50633952316083	9.53840816647034	9.26175219808704	9.51406605784007	9.36304897363105	9.54851775569501	9.55259374043465	9.71809164641418	10.1623973112221	9.84483137474047	TRUE	FALSE	FALSE	FALSE	6	nifD	Nitrogen	Energy Metabolism	Chlorobium	Chlorobium		Chlorobium phaeovibrioides DSM 265
G0215001636	9.79484697897083	9.89441934110122	9.78766112796992	9.59684610157161	9.58501752681694	9.58628790585259	9.60918651642312	9.7994806638077	9.61691844570119	9.7640818423145	9.50655440880171	9.57520600357041	9.51464529674337	9.46496817809591	9.62564878428236	9.59433937341388	9.55201007116957	9.8556243653934	9.67122248151709	9.68180924688095	9.51772232569479	9.80872354223198	9.67652235886936	FALSE	FALSE	FALSE	FALSE	3	nifD	Nitrogen	Energy Metabolism	Chlorobium	Chlorobium		Chlorobium phaeovibrioides DSM 265
G0215001637	9.86815927623185	10.1273566518753	10.0472151325458	9.63313494204647	9.78971531979794	9.95163199968531	10.2138565433257	10.0750922612302	10.0256532562092	10.0073277316704	10.0642122645036	9.96702719577782	9.95985813920832	10.3112529788588	10.0012590932998	9.94102629393744	10.0404341222484	9.98431687484291	10.0418298649103	10.1337249821063	9.99978212254883	10.0772565361921	10.2611392496203	FALSE	FALSE	FALSE	FALSE	6	nifD	Nitrogen	Energy Metabolism	Chlorobium	Chlorobium		Chlorobium phaeovibrioides DSM 265
G0215001639	9.63892125764922	9.76000281388063	9.70808804549374	8.88799154030308	9.00619154569643	9.35557947616526	9.72226269322426	9.29832245051454	9.25366865332082	9.37476404390977	9.64269522617764	9.40028918420471	9.57760789508193	9.48770842974909	9.55148328298006	9.16499812631512	9.49137285787434	9.07768516294211	9.48282719212994	9.51545149940945	9.68299737216146	10.1163104489888	9.6941874849475	TRUE	TRUE	FALSE	TRUE	6	nifD	Nitrogen	Energy Metabolism	Chlorobium	Chlorobium		Chlorobium phaeovibrioides DSM 265
G0215001641	9.70738489023735	9.85375062288912	9.71429717894987	9.4052035852956	9.56041890517338	9.59959389404805	9.75830711847779	9.6459225779511	9.54370195580218	9.58857273703208	9.59745024159033	9.58956756238933	9.77112389082433	9.72562293479332	9.75183159217993	9.58453695994793	9.73824680643922	9.80409839654633	9.70161117111264	9.67406359112944	9.526850336246	9.94464498683331	9.77308938070256	FALSE	FALSE	FALSE	FALSE	4	nifD	Nitrogen	Energy Metabolism	Chlorobium	Chlorobium		Chlorobium phaeovibrioides DSM 265
G0215001642	9.699769828641	9.78548978252604	9.82247425378439	9.77940353012961	9.81002389356557	10.0138855753943	10.0204698124717	9.98362901742601	9.86698695166316	10.0682464233576	10.2402922265397	10.0585377175236	10.1582300867911	10.1478148165892	10.1378095974516	9.86778355976372	10.0859550929593	10.0188444988599	10.1593053242304	9.98207087749149	10.32193876831	10.0309864459537	10.2317723756987	FALSE	FALSE	FALSE	FALSE	7	nifD	Nitrogen	Energy Metabolism	Chlorobium	Chlorobium		Chlorobium phaeovibrioides DSM 265
G0215001643	9.58543851479083	9.79510125520505	9.88225805053306	9.03579790841735	9.12646587437305	9.24236095032322	9.50437561924505	9.22693649093455	9.21383101058086	9.33629373234817	9.46292893657895	9.35141309526837	9.38780058216476	9.4070970979183	9.35567900863551	9.1754004596167	9.3535717355544	9.29441899359364	9.35780627897342	9.4261695646558	9.55803126347178	9.70359201263447	9.43789154235608	FALSE	FALSE	FALSE	TRUE	4	nifD	Nitrogen	Energy Metabolism	Chlorobium	Chlorobium		Chlorobium phaeovibrioides DSM 265
G0215001645	10.2324812855867	10.2120968312742	10.236243307366	10.1141672677734	10.0798252266508	10.1250261579905	10.3554988254535	10.1198740049034	10.2535997665879	10.1481904838188	10.1643062494633	10.2984412752056	10.1207198458264	10.0563423397179	10.1275596279171	10.1139390611038	10.1186945557315	10.3332684178778	10.4036339326758	10.2527872141507	10.4508169228944	10.4396588410564	10.3549616996258	FALSE	FALSE	FALSE	FALSE	8	nifD	Nitrogen	Energy Metabolism	Chlorobium	Chlorobium		Chlorobium phaeovibrioides DSM 265
G0215001648	9.48251715974189	9.73009295534254	9.65937609420685	9.74832394440372	9.48152924975183	9.47123286376054	9.67905294980248	9.57889985977248	9.75646788443739	9.79759838222387	9.63985087406144	9.85944515862223	9.56377383594373	9.52467209245076	9.45686666086565	9.64342598046657	9.53071815844728	9.91538732248838	9.82069195537206	9.76249739379442	9.80856195802866	9.9272436387403	9.78842238264388	FALSE	FALSE	FALSE	FALSE	1	nifD	Nitrogen	Energy Metabolism	Chlorobium	Chlorobium		Chlorobium phaeovibrioides DSM 265
G0215001650	9.43799719485165	9.48733188872313	9.65035140146358	9.18915616312624	9.28403913791306	9.44433238930475	9.49635435751186	9.24277189019848	9.5152590700055	9.41489166696001	9.23235162271623	9.41923173961261	9.3433173409891	9.53149562886259	9.47191229903073	9.33422416250277	9.32605563318544	9.50231885405659	9.4471529812683	9.46170812213453	9.53772654205481	9.45088114837647	9.54233511696237	FALSE	FALSE	FALSE	FALSE	4	nifD	Nitrogen	Energy Metabolism	Chlorobium	Chlorobium		Chlorobium phaeovibrioides DSM 265
G0215001651	10.2483625372878	10.2944360510255	10.2824659306964	9.8974207621277	10.0769266117403	10.0906124046735	10.2071332203578	10.1874537369535	10.1417084311741	10.0967740051613	10.1066359414302	10.113564251985	10.1205819148648	10.2109313537387	10.1442048531768	9.9959563511231	10.1551534894821	10.3012663837516	10.2240437528336	10.0803097465577	10.128664083303	10.0237320297378	10.2502081384821	FALSE	FALSE	FALSE	FALSE	4	nifD	Nitrogen	Energy Metabolism	Chlorobium	Chlorobium		Chlorobium phaeovibrioides DSM 265
G0215001654	9.07356464176136	9.38724609089091	9.23344994246986	9.27297302883506	9.34064728596552	9.17063993615235	9.258798746226	9.14793189999823	9.51495892399451	9.30839924118363	9.11921776845344	9.17598237052549	9.10647353194321	9.01567758886702	9.11237850470427	9.30539083579847	9.16910671049193	9.54205299251869	9.30830294638636	9.31913154106829	9.04736031541915	9.45379833903674	9.41816186687907	FALSE	FALSE	FALSE	FALSE	1	nifD	Nitrogen	Energy Metabolism	Chlorobium	Chlorobium		Chlorobium phaeovibrioides DSM 265
G0215001655	10.3007092936837	10.3440868663097	10.4797166347817	9.9471465113231	10.1216457657221	10.125492764293	10.1801279516436	10.0361788142944	10.0893153173149	10.1054989534386	10.2059011650954	10.1151525952662	10.1582593693824	10.1624717857739	10.1748440644316	10.0004833865127	10.1377094262075	10.1800809983019	10.2272232550535	10.1774696604525	10.1664727062636	10.5429275641531	10.3197656878498	FALSE	FALSE	FALSE	FALSE	4	nifD	Nitrogen	Energy Metabolism	Chlorobium	Chlorobium		Chlorobium phaeovibrioides DSM 265
G0215001656	9.71996490883176	9.88239068497471	9.76203523731402	9.75732476253743	9.6688195267003	9.62361871890326	9.7363076288993	9.80856675650141	9.69663019679647	9.62206775237186	9.75465501437406	9.7214621856005	9.80634341421897	9.81112457845179	9.78116814538305	9.64742633328247	9.69153247981015	9.87172999651709	9.84764961340039	9.68529223648086	9.74289481203316	9.52722258562602	9.74904986529965	FALSE	FALSE	FALSE	FALSE	9	nifD	Nitrogen	Energy Metabolism	Chlorobium	Chlorobium		Chlorobium phaeovibrioides DSM 265
G0215001657	9.38417118451366	9.58270701280557	9.59693291212556	9.19199231341573	9.19045050768456	9.17836995285877	9.15437798382065	9.24239957567052	9.28208358897855	9.20341446758608	9.15435884193625	9.19176724831805	9.21328933325401	9.17020751249948	9.2046597379357	9.18745657270149	9.24877475255476	9.37244619054433	9.17316054848302	9.20011718852847	9.11404491295286	9.27226226656476	9.28175839625373	FALSE	FALSE	FALSE	FALSE	3	nifD	Nitrogen	Energy Metabolism	Chlorobium	Chlorobium		Chlorobium phaeovibrioides DSM 265
G0215001658	10.9591157780827	10.9370966826643	11.066527446794	10.6777737843758	10.7104851292843	10.8480902968902	11.0619587829479	10.9335680637488	10.7551048842346	10.838055359429	10.9144808361417	10.9737374124412	10.9945124121861	10.9146884258423	11.002637259145	10.7305810216127	10.9346595604033	10.7982302152924	11.0319183208116	10.8969146436164	11.0511120107988	10.998670367057	11.0726110615658	FALSE	FALSE	FALSE	FALSE	2	nifD	Nitrogen	Energy Metabolism	Chlorobium	Chlorobium		Chlorobium phaeovibrioides DSM 265
G0215001659	8.99527418951205	9.31656283640538	9.16293317490435	8.97642172998647	8.94826740875176	8.99993783355125	9.1003379092172	9.15549314892196	9.10232985401559	9.22290082863965	8.99502434769786	9.0964619736126	8.91783777950026	8.99434186661297	8.99171728781828	8.97338051006623	9.03676964748253	9.21518723188053	9.11082667461022	8.93465035463091	9.24389555910563	9.04208050418209	9.24413429242863	FALSE	FALSE	FALSE	FALSE	4	nifD	Nitrogen	Energy Metabolism	Chlorobium	Chlorobium		Chlorobium phaeovibrioides DSM 265
G0215001660	9.58145482604233	9.59154932672259	9.62967435774776	9.3169769156378	9.29870418308735	9.4075790436358	9.60852588081864	9.3969888164112	9.39172933965048	9.47392065206136	9.49574153706599	9.31370920536445	9.48784944372057	9.40642959447786	9.47224585028836	9.37997987225671	9.42870087108118	9.40893739155723	9.41698631590352	9.5428999395851	9.53552682838916	9.77275742255216	9.51059216150059	FALSE	FALSE	FALSE	FALSE	4	nifD	Nitrogen	Energy Metabolism	Chlorobium	Chlorobium		Chlorobium phaeovibrioides DSM 265
G0215001661	9.82632521637191	10.04767649108	10.1762600438845	9.65454803020751	9.81860881132249	9.8529961366986	10.2401693880229	9.93174438141167	10.0652772103346	10.0717782774497	10.0555573596172	9.90885844180279	10.0443797373821	9.86569802109661	9.93967056289954	9.85178887150792	9.98502895038468	10.1258713483528	10.1207694181774	10.2421995644831	9.93787981963829	10.349698325512	10.2246191237539	FALSE	FALSE	FALSE	FALSE	6	nifD	Nitrogen	Energy Metabolism	Chlorobium	Chlorobium		Chlorobium phaeovibrioides DSM 265
G0215001663	10.844698720491	10.8287518813193	10.9539693103837	10.6055189165186	10.7131153024436	10.8728801876926	10.9440577475706	10.8500947570574	10.9105990887447	10.7841727970748	10.6824642971578	10.9251487725374	10.7927009423153	10.9481952861518	10.8044841540119	10.7684963402748	10.7266447766786	11.0463781392295	10.9632758931586	10.7851272941709	10.9964554175708	10.8651215410297	11.0105143607276	FALSE	FALSE	FALSE	FALSE	8	nifK	Nitrogen	Energy Metabolism	Chlorobium	Chlorobium		Chlorobium phaeovibrioides DSM 265
G0215001665	12.9234992573689	12.6918488784445	12.4325556154029	11.7772234148535	11.1363107054052	12.5989297926623	12.5306683450609	12.2343413893989	10.9342134739817	12.3497152341815	12.8281053692119	12.593389618654	12.6834837395379	12.8118685835944	12.6999164455833	11.6544579439139	12.5172082028729	8.44733785741524	11.8009019836833	11.8110688685107	12.5437567106709	12.4334852675078	12.1602061235488	FALSE	TRUE	FALSE	TRUE	2	rbcL	Carbon	Energy Metabolism	Chromophyton	Chromophyton		Chromophyton cf. rosanoffii
G0215001666	13.3747621974309	13.1918790393923	12.9784242346976	12.4134950618469	11.9678305691747	13.1542327822613	13.3147650498925	13.1942245718907	11.830708073455	13.0405819336443	13.4314882313514	13.3429185660486	13.41476849878	13.4082231761035	13.3634186506452	12.5714962977124	13.253277999865	9.52979015716373	12.8142046270193	12.816658699428	13.1942345818052	13.1533719543735	13.095152290497	FALSE	TRUE	FALSE	FALSE	2	rbcL	Carbon	Energy Metabolism	Chromulina	Chromulina		Chromulina cf. nebulosa
G0215001667	13.1781696434478	13.0247164550431	12.7883911928429	12.402854500274	11.911572026715	12.9858446120864	12.930967499508	12.9042330370027	11.5459179048566	12.7253400687915	13.0972406309446	12.9721562879909	13.1664810126146	13.3114282393985	13.1492083256176	12.4452438879622	12.9969896562638	9.41772528314947	12.3873245346652	12.259708926582	12.7729344675306	12.7282870014076	12.6118624230034	FALSE	TRUE	FALSE	FALSE	2	rbcL	Carbon	Energy Metabolism	Chromulina	Chromulina		Chromulina sp. SAG17.97
G0215001668	12.066041756965	11.8843948486292	11.63827314843	10.8244011795479	10.5811973644979	11.6698758104145	11.696207586555	11.5526397316834	10.466648101045	11.4189121983372	11.9330367093657	11.5949667642753	11.9986471707116	12.0989204813484	11.9269795639784	11.0440769395034	11.7834444800471	8.3084000349303	11.123216716578	10.9265375306981	11.4949614033999	11.3632022557142	11.3813197609385	FALSE	TRUE	FALSE	TRUE	2	rbcL	Carbon	Energy Metabolism	Chrysamoeba	Chrysamoeba		Chrysamoeba mikrokonta
G0215001669	13.7040696693884	13.5429581149063	13.3289532751262	13.1889055972067	12.5850551868651	13.7839271696454	13.5808230437596	13.4397036894055	12.3749818353296	13.4729121545296	13.8256833796118	13.6854498443377	13.7938917326885	13.9858668535588	13.7660610859566	12.8975759785499	13.7936068165927	9.778420497677	13.0011121709732	13.0156374024473	13.5093555174356	13.3711659428499	13.150440682044	FALSE	FALSE	FALSE	FALSE	2	rbcL	Carbon	Energy Metabolism	Chrysamoeba	Chrysamoeba		Chrysamoeba tenera
G0215001670	13.0083808360346	12.8645915710211	12.5650943619563	11.8938114402614	11.4565686942745	12.511151611883	12.4739611987893	12.4813709357631	11.2356009152883	12.0980307517042	12.5090727368904	12.4467362218439	12.7272771595076	12.859252193271	12.7160109173585	12.0232889986234	12.5471567900907	9.33027971325805	11.9221300116486	11.933576214467	12.2943149142196	12.2059808571495	12.1575218847088	FALSE	TRUE	FALSE	TRUE	2	rbcL	Carbon	Energy Metabolism	Chrysamoeba	Chrysamoeba		Chrysamoeba tenera
G0215001671	12.8865283987043	12.6881618997328	12.4494637119225	11.577413062417	11.3132708433437	12.3607438180968	12.6306877586518	12.3703507202736	11.0580635855078	12.2259893453536	12.6275981063365	12.4795817279519	12.7969629160442	12.9646595372366	12.7742949454948	11.8386942823383	12.6208015602544	8.79999308395886	11.7328849316715	11.7678022184753	12.2498506754166	12.311753512917	12.1485114615203	FALSE	TRUE	FALSE	TRUE	2	rbcL	Carbon	Energy Metabolism	Chrysocapsa	Chrysocapsa		Chrysocapsa paludosa
G0215001672	10.982974415419	10.8442040023736	10.4272088458835	9.84087056601046	9.41601566708883	10.6797685159982	10.5925504880941	10.2582247595933	9.12826736560979	10.3641898032096	10.8904090806295	10.5301583051742	10.9483190647974	11.0576989382115	10.8921275228009	9.85027880036977	10.7135788065338	7.8895153945295	9.89797025075236	9.84516789903528	10.5269809923857	10.1118042876836	10.2089450965125	FALSE	TRUE	FALSE	TRUE	2	rbcL	Carbon	Energy Metabolism	Chrysocapsa	Chrysocapsa		Chrysocapsa sp. UTCC280
G0215001673	12.692125387914	12.2635664639574	11.6981769694753	11.5600055162592	10.7947976132901	12.229994019381	12.0996030507656	11.8903938929693	10.2920897212246	11.758810775709	12.4181888856046	12.1691123966034	12.4526062543201	12.7175667897352	12.4755583128674	11.2415760254136	12.3096078497165	8.39778297503404	11.338112093627	11.2060988810134	12.1971296553485	11.6868872704661	11.6861226424388	FALSE	TRUE	FALSE	FALSE	2	rbcL	Carbon	Energy Metabolism	Chrysocapsa	Chrysocapsa		Chrysocapsa vernalis
G0215001674	12.9230255170377	12.4268685860398	12.1521515610384	11.235855802987	10.35000582085	11.9139187212099	12.857144263621	12.5515941401719	10.9856596812533	11.5329786269706	11.7532558227946	12.5448596057123	12.7977562632147	12.4394058999838	12.9793568691144	10.9996555210269	11.8451326199942	9.78811852356989	12.5078739843473	12.3451340123976	12.6178728321436	12.6467690153782	12.9291261137619	TRUE	TRUE	FALSE	TRUE	2	rbcL	Carbon	Energy Metabolism	Chrysochromulina	Chrysochromulina		Chrysochromulina alifera
G0215001675	13.2942411327779	12.9535631759574	12.7812226862063	12.0624079546009	10.9497290673302	12.7174378220027	13.3601548199683	13.2800531099194	11.6362562655139	12.3438012042391	12.7117376685917	13.2379625058626	13.2715428062814	13.0930479845385	13.5161147916402	11.6481284672451	12.625249851685	9.98047793644407	13.154098752244	12.9335810389071	13.2779108580201	13.1557075661408	13.5200027032566	TRUE	TRUE	FALSE	TRUE	2	rbcL	Carbon	Energy Metabolism	Chrysochromulina	Chrysochromulina		Chrysochromulina alifera
G0215001676	13.3461743208947	13.0449789661685	12.9410435816623	12.594576230302	11.7901424761824	13.0375599877914	13.5590483600928	13.1794430164803	12.0610486671612	12.6413120178813	12.9122719570258	13.3560735719715	13.4843163659936	13.3405712487844	13.651769740218	12.2583897083621	12.9641601916513	11.0733160530932	13.2890771165337	13.1791443994367	13.3671874579119	13.3202781460238	13.5912332779169	TRUE	TRUE	FALSE	FALSE	2	rbcL	Carbon	Energy Metabolism	Chrysochromulina	Chrysochromulina		Chrysochromulina alifera
G0215001677	12.2733786880541	11.7446989000369	11.4702172755574	10.6199705689368	9.686677061394	11.3798602971368	12.295814112494	11.8555578163748	10.3728840580467	10.9518010963209	11.1825347069831	11.8948086868648	12.1688494168421	11.8875857587148	12.3987916697761	10.2849617005938	11.2540946449223	9.38973220882878	11.8107421192675	11.6879032607612	12.0223007462649	11.7086023651405	12.2655161361593	TRUE	TRUE	FALSE	TRUE	2	rbcL	Carbon	Energy Metabolism	Chrysochromulina	Chrysochromulina		Chrysochromulina alifera
G0215001678	12.9820505750725	12.5134023397632	12.2707687674779	11.8058234658583	11.0199133380745	12.5627286970104	13.0188300831397	12.8033785037772	11.3470023396886	12.1765115317503	12.5414729550862	12.9207480740003	13.0338228527164	12.9123742237473	13.2425110556462	11.4578128404158	12.4875681003811	9.77541163451199	12.6049828925828	12.5164316791373	12.8592169807762	12.7259437254344	13.0106733698365	TRUE	TRUE	FALSE	FALSE	2	rbcL	Carbon	Energy Metabolism	Chrysochromulina	Chrysochromulina		Chrysochromulina alifera
G0215001679	13.2998730427513	12.9197270607982	12.659264261391	11.7684664666079	11.0122532818559	12.4671144570297	13.25115153579	12.877460410564	11.4516224980425	12.1583452301943	12.474951732449	12.9159342619702	13.1514016688606	12.9664446473753	13.3365081724784	11.5661208611689	12.3819686782012	9.94466098768669	12.8667372352538	12.708690507038	13.0822621732049	12.9082608133074	13.3550405163526	TRUE	TRUE	FALSE	TRUE	2	rbcL	Carbon	Energy Metabolism	Chrysochromulina	Chrysochromulina		Chrysochromulina alifera
G0215001680	10.5404168012102	10.4012256502443	10.1336964011162	9.95770711554715	9.91565496288145	10.5034442034318	10.6529334555517	10.4625179514719	9.73769212965318	10.3598652093111	10.8025745213741	10.6630035127246	10.7646383374667	10.7631123801226	10.8037539121808	9.84626666474967	10.4375034715114	9.32158699830959	10.4196011998336	10.1963378613815	10.6803410573223	10.4682996887438	10.5559499718197	FALSE	TRUE	FALSE	FALSE	2	mcp	Structural	Unclassified	Phycodnaviridae	Phycodnaviridae		Chrysochromulina ericina virus
G0215001681	12.1546808623578	11.8295104080032	11.5111311575347	10.5333178542439	9.96398694015904	11.3787000755942	12.2096608483036	11.7989048695831	10.4714425444033	10.8711885811723	11.2036104650277	11.6507703585771	12.1031232666316	11.8212036612763	12.2041981282178	10.4686892353394	11.3760212751875	9.30209637824959	11.746659456767	11.5870525026771	11.8705951971657	11.823318023625	12.123283105349	TRUE	TRUE	FALSE	TRUE	2	rbcL	Carbon	Energy Metabolism	Chrysochromulina	Chrysochromulina		Chrysochromulina hirta
G0215001682	12.8137544679136	12.3883810612901	12.1324549287016	11.5550004773641	10.8852039939459	12.0911249161806	13.0540175075527	12.7199018928823	11.1369929166778	11.9039878926908	12.2503490528319	12.693038340166	12.8127675099751	12.7388704991516	13.0616339894709	11.1963394231445	12.3271597750175	10.1016291814288	12.6138024036934	12.4095728566376	12.7770970281409	12.692114906222	12.8874721920295	TRUE	TRUE	FALSE	FALSE	2	rbcL	Carbon	Energy Metabolism	Chrysochromulina	Chrysochromulina		Chrysochromulina hirta
G0215001683	13.1227843488021	12.6149418782692	12.50968896586	11.3979766191206	10.5229047554663	12.1367077758342	13.2168971025472	13.0293919665975	11.3457982042907	11.8611432521325	12.0740019638278	12.980016498302	12.9986448455155	12.710153446667	13.2107203044384	11.2350996414462	12.1159720099412	9.98411885068207	12.9175042908227	12.7749564746038	13.0138157944476	12.986983110062	13.3311426938593	TRUE	TRUE	FALSE	TRUE	2	rbcL	Carbon	Energy Metabolism	Chrysochromulina	Chrysochromulina		Chrysochromulina hirta
G0215001684	12.8070848985898	12.3663615031108	12.094811187815	11.3226798142966	10.4728013898897	12.083721734713	12.8491743485264	12.4036253828284	11.0107097878956	11.6325767047205	12.0006819874838	12.5628519404277	12.6629760001768	12.4303271603699	12.9081275042578	11.0539510735972	11.9612554604945	9.6413796154911	12.4918837104331	12.3486708115487	12.6703243481192	12.6489452850608	12.8338860276671	TRUE	TRUE	FALSE	TRUE	2	rbcL	Carbon	Energy Metabolism	Chrysochromulina	Chrysochromulina		Chrysochromulina hirta
G0215001685	13.2555016751696	12.7915057564713	12.548729144129	12.49410191598	11.6166740754088	13.0973613515562	13.4592545090316	13.1221797184008	11.8685739754988	12.7592932278084	12.9889853791365	13.3783905289255	13.3469994437114	13.3743206801375	13.7089817446216	12.0656890231867	12.9416231857972	10.6275773436409	13.208430649679	13.0682322698568	13.3332626583702	13.1336260775923	13.4342492744333	FALSE	TRUE	FALSE	FALSE	2	rbcL	Carbon	Energy Metabolism	Chrysochromulina	Chrysochromulina		Chrysochromulina hirta
G0215001686	13.5862316643213	13.234661915237	13.0694285513085	12.2207985509585	11.1314983939002	12.792923136216	13.6615955103608	13.4375556444459	11.775774175694	12.5708666484729	12.8216230229378	13.4567607648668	13.5462429530845	13.2937548266417	13.7466694063928	11.8433878829419	12.7037808637877	10.1457634828006	13.3537725222729	13.2194992795357	13.5073238360972	13.4498081828343	13.7170250379015	TRUE	TRUE	FALSE	TRUE	2	rbcL	Carbon	Energy Metabolism	Chrysochromulina	Chrysochromulina		Chrysochromulina hirta
G0215001687	13.645324965411	13.5134772324372	13.3798920846448	12.3628378435585	11.2644989400008	12.8744595432163	13.8424500983323	13.8450153065251	12.5692550173105	12.7330517450994	12.933247504819	13.6994505402323	13.6753513388028	13.2954470520581	13.8155908202534	12.0637491508122	12.8889332037366	10.6650221910972	13.8465256655013	13.7568923081903	13.6429603187125	13.9522163668115	14.1055259474444	TRUE	TRUE	FALSE	TRUE	2	rbcL	Carbon	Energy Metabolism	Chrysochromulina	Chrysochromulina		Chrysochromulina hirta
G0215001688	12.7532596002921	12.3862179814518	12.2316091596241	11.0458329597223	10.4450302090932	11.9365391848326	12.9054129485358	12.2913121089697	10.9353912760472	11.4899453612855	11.7826730069279	12.375216282649	12.6980874759388	12.3769920530691	12.8721015570102	11.0021765506245	11.8870203503678	9.80634093630414	12.4851787948202	12.3118869378449	12.5357946553977	12.4913012063236	12.8270870646752	TRUE	TRUE	FALSE	TRUE	2	rbcL	Carbon	Energy Metabolism	Chrysochromulina	Chrysochromulina		Chrysochromulina hirta
G0215001689	13.3133303397813	13.0738533389513	12.8629002256862	12.1871922441965	11.1105859543903	12.7929266574526	13.2847865075226	13.0514355022206	11.5658242617085	12.3639383780268	12.6589928762096	13.216379658922	13.2795175175603	13.0771656059348	13.4232491098005	11.6855247050216	12.5979733915451	10.1590631526258	13.0680650083318	12.8360022901912	13.2230389082258	13.07916217562	13.4047044241497	TRUE	TRUE	FALSE	TRUE	2	rbcL	Carbon	Energy Metabolism	Chrysochromulina	Chrysochromulina		Chrysochromulina parva
G0215001690	11.855699767293	11.3685965571894	11.1139658831902	9.97175828362948	9.07092891219389	10.8090688777076	11.802673999937	11.2504758594195	9.9208329183868	10.3754640483472	10.6760557960634	11.4744399466308	11.6868789283046	11.5313528473227	11.9729435161382	9.73232243436861	10.829491471972	8.7885410079195	11.3581460601304	11.2172282433937	11.5825829206203	11.3825730271321	11.8609445464298	TRUE	TRUE	FALSE	TRUE	2	rbcL	Carbon	Energy Metabolism	Chrysochromulina	Chrysochromulina		Chrysochromulina parva
G0215001691	12.2831812333046	11.8164567772372	11.528421711951	10.894047726656	9.89122369153977	11.4866657349268	12.4928756660174	12.116790337919	10.5570715267647	11.139869644305	11.5466047506078	12.1085252936638	12.2652934850106	12.0952894929834	12.4869317936443	10.3616902807721	11.5062237217875	9.28967589120915	12.0181269855505	11.8210270521476	12.1194080101198	12.0308437490531	12.3738577470495	TRUE	TRUE	FALSE	TRUE	2	rbcL	Carbon	Energy Metabolism	Chrysochromulina	Chrysochromulina		Chrysochromulina sp. TKB8936
G0215001692	13.5457096523187	13.1675895909147	12.9665682545156	12.6453385097954	11.9227293673124	13.2443178484531	13.8669416397424	13.5980552910627	12.3110117168354	12.9365450736019	13.2577727243947	13.5262000684668	13.6958567742336	13.6775145506632	13.9123156870995	12.3653047793771	13.267238369008	11.2496375748537	13.5015632107262	13.3477504892707	13.5954783405062	13.5950810447347	13.7070538924838	TRUE	TRUE	FALSE	FALSE	2	rbcL	Carbon	Energy Metabolism	Chrysochromulina	Chrysochromulina		Chrysochromulina sp. TKB8936
G0215001693	12.4543108707668	11.8329915579886	11.6965281067466	10.7203271988332	9.86872348809508	11.4693958447696	12.3643248832832	12.0151274500501	10.4944246512895	11.0460639480969	11.3256084176597	12.0463659159222	12.2405538164236	11.9873161848337	12.4740255804189	10.4692064706533	11.3585306815556	9.40747530208885	11.9586068731428	11.860176379415	12.0436710098071	12.0519450071916	12.4309054332748	TRUE	TRUE	FALSE	TRUE	2	rbcL	Carbon	Energy Metabolism	Chrysochromulina	Chrysochromulina		Chrysochromulina sp. TKB8936
G0215001694	13.5979552564705	13.2840388913016	13.0935328942119	12.2555200027454	11.0911541919647	12.8442222265969	13.534907096235	13.2812812386317	11.8090976626703	12.5082521908754	12.8534482140928	13.4520973416154	13.4322547410158	13.2753757254072	13.6267416538626	11.8180297629286	12.7627239699388	10.0596236861433	13.2537191379294	13.1091232220779	13.4921132173803	13.261098250356	13.6374982274398	TRUE	TRUE	FALSE	TRUE	2	rbcL	Carbon	Energy Metabolism	Chrysochromulina	Chrysochromulina		Chrysochromulina sp. TKB8936
G0215001695	12.8382259249774	12.2977587898015	12.0463890044203	11.579398658506	10.5882333214635	12.2016668506881	13.1999869048726	12.7917863713758	11.4142058745099	11.8934819987235	12.1978383075728	13.055446231594	12.8873181893969	12.7485715653346	13.037058806097	11.2007372539862	12.2171264310451	10.0204431130573	12.9116370034709	12.760865078967	12.8009858528779	12.8259699137334	13.3243285732488	TRUE	TRUE	FALSE	FALSE	2	rbcL	Carbon	Energy Metabolism	Chrysochromulina	Chrysochromulina		Chrysochromulina sp. TKB8936
G0215001696	13.9056796558471	13.7272883543618	13.6124680211901	12.8151490338341	11.8808960518838	13.1643823774256	14.1916607724891	14.1365209181761	12.8742069402521	13.1317029226991	13.2112803319943	14.044319880393	13.8920558905643	13.5558228087806	13.9402695119837	12.5293280082395	13.2704729374344	11.0899123777449	14.1522689826077	14.041576349841	13.9884596920486	14.0187309392098	14.3927002399294	TRUE	TRUE	FALSE	TRUE	2	rbcL	Carbon	Energy Metabolism	Chrysochromulina	Chrysochromulina		Chrysochromulina sp. TKB8936
G0215001697	10.7347743788105	10.4651524867225	10.0132343632933	9.20581112804857	8.93555700822688	10.4032189150478	10.1174423984231	9.75383831447831	8.40097678395981	9.50327904712233	10.1569629716819	9.88074958268676	10.5128131800119	10.7646157576897	10.6280509136335	9.38587962717259	10.2745871548963	7.29963350073166	9.28201167955696	9.18148165833133	9.81274838073779	9.85545752071576	9.7013216653926	FALSE	TRUE	FALSE	TRUE	2	rbcL	Carbon	Energy Metabolism	Chrysolepidomonas	Chrysolepidomonas		Chrysolepidomonas dendrolepidota
G0215001698	11.7067194064893	11.3814230348454	11.0510384472365	10.4422807740447	10.2266647327823	11.0837989984823	11.1430675702997	10.9046827133674	9.95121103829167	10.6902166835507	11.1266220216592	10.8859057435045	11.2666327657857	11.3105253538782	11.0577287456639	10.4912078433628	11.1118594985147	7.57794324081859	10.4634338011955	10.4560363150017	10.7917334149992	10.8745696309227	10.777400322354	FALSE	FALSE	FALSE	TRUE	2	rbcL	Carbon	Energy Metabolism	Chrysonebula	Chrysonebula		Chrysonebula flava
G0215001699	13.4636519963274	13.3310391597615	13.0879848563554	12.3322697191199	11.7364906181659	13.0686717223044	12.9122988784541	12.6788539267055	11.3550385984582	12.5565817861948	12.9810365276603	12.8489623451471	13.1701389080188	13.2949659454873	13.183091935645	12.2472912027015	13.0111711190862	9.15598653789264	12.2256850817186	12.2059692392776	12.7607545869626	12.6814489717849	12.5091376107092	FALSE	TRUE	FALSE	TRUE	2	rbcL	Carbon	Energy Metabolism	Chrysophyceae	Chrysophyceae		Chrysophyceae sp. CCMP1161
G0215001700	13.2502524399908	13.0510654659781	12.8433468308737	12.1967775062313	11.7632543065665	12.9914369227549	13.1457472402783	12.9662973858307	11.6761414532599	12.4639608436514	12.947330339732	12.8561426047521	13.2112735653398	13.1827695490754	13.1099747596929	12.2300317988157	12.9250659593909	9.85835894794412	12.5260488429188	12.4933475498385	12.8564958021702	12.8484091728777	12.8196252386476	FALSE	TRUE	FALSE	TRUE	2	rbcL	Carbon	Energy Metabolism	Chrysosaccus	Chrysosaccus		Chrysosaccus sp. CCMP368
G0215001702	11.4415278202191	11.0284284466936	10.7262199484782	9.78446324583199	9.51551648049282	10.9299253248795	11.0772180061617	10.8218811253653	9.28978004168881	10.2403426583786	10.7544019550559	10.6163897607707	11.2111874413897	11.4126959834714	11.3281683754203	10.0189961975374	11.0481475506221	7.86851810449162	10.3784720809858	10.3563293488426	10.658122102151	10.8303844288737	10.6110784083773	FALSE	TRUE	FALSE	TRUE	2	rbcL	Carbon	Energy Metabolism	Chrysoxys	Chrysoxys		Chrysoxys sp. CCMP591
G0215001704	9.90247597208779	10.2797453130388	10.3858409852188	9.72589891122264	9.65330546144368	9.59558405682299	9.64904155780364	9.73515411413095	9.72778384299333	9.77359609778157	9.47051441007635	9.80807230383624	9.38510302621648	9.49551832374739	9.64280461804694	9.59980522724566	9.50717439314346	10.0017500135764	9.76126846293016	9.770402772625	9.59551274395615	9.5219667453918	9.65578504481788	FALSE	FALSE	FALSE	TRUE	3	dddQ	DMSP	Microbial metabolism in diverse environments	Clostridium	Clostridium		Clostridium bolteae ATCC BAA-613
G0215001706	9.28909804828724	9.3751499813563	9.15873336563883	9.22942924601033	9.13725572821338	9.00120739676795	8.93880959690772	9.27764096920463	9.01066961741004	8.98175198525474	8.91307202103545	8.8292066966358	9.02115272091097	9.03601938496764	8.99702716112576	9.14160848484845	8.95013791296826	9.34129742301192	9.05147636100993	8.89332701737827	8.90519578092265	8.95302302771947	8.91612101064347	FALSE	FALSE	FALSE	FALSE	3	dddQ	DMSP	Microbial metabolism in diverse environments	Clostridium	Clostridium		Clostridium botulinum Bf
G0215001712	11.9452871503397	11.6230240892618	11.4567510794826	10.8948794551574	10.3434925614404	11.4424814496604	11.7214468058012	11.1927673119973	10.3507475036988	11.3354211747952	11.8529782857179	11.6794206119646	11.8851603401213	11.9586738691712	11.9057587317006	10.8836640507501	11.7375834416278	9.09373287610418	11.0341875785639	11.0378535227973	11.9111321963655	11.0259232953116	11.441459037251	FALSE	TRUE	FALSE	TRUE	2	rbcL	Carbon	Energy Metabolism	Coccoid	Coccoid		Coccoid pelagophyte CCMP1395
G0215001713	10.7500673492597	10.850219230876	10.6737623739895	10.2177074123097	10.5223806706988	10.5437619172643	10.6760464716925	10.5376007766281	10.5813647133769	10.4452210775815	10.3986060294457	10.4670042988683	10.5185571373764	10.501977006387	10.6272128061137	10.6004289945483	10.7045371941659	10.626329826723	10.5890049298264	10.6071121965195	10.3724884941161	10.6923448115267	10.6615036321378	FALSE	FALSE	FALSE	FALSE	4	nirS	Nitrogen	Energy Metabolism	Comamonadaceae	Comamonadaceae		Comamonadaceae bacterium I-Bh25-7
G0215001714	10.3029838287222	10.3693489605712	10.4061441310542	10.0259344068107	10.1043247664716	10.1256263808512	10.2802729022756	10.0523368320809	10.2747960429532	10.0961836899613	10.0848705225975	10.159185699737	10.1578495201546	10.0760357369362	10.1799784329977	10.1435080432672	10.29076790897	9.98604979297038	10.2454651547379	10.2762220650882	10.0986787295142	10.4626749582543	10.2362333520319	FALSE	FALSE	FALSE	FALSE	4	nirS	Nitrogen	Energy Metabolism	Comamonadaceae	Comamonadaceae		Comamonadaceae bacterium I-Bh25-7
G0215001808	13.629597431602	13.529724554372	13.3346029915781	12.6968480429692	12.0614203590881	13.2272749638929	13.5749791402071	13.568952571703	12.3381592176084	13.0808543263964	13.4023395142094	13.4740534877649	13.6084831652675	13.6265068024728	13.5902479481286	12.8226263644922	13.362754651232	10.4258598272241	13.1846699529356	13.1367895149427	13.4720688035233	13.3110271219102	13.2962488754567	FALSE	TRUE	FALSE	TRUE	2	rbcL	Carbon	Energy Metabolism	Corethron	Corethron		Corethron hystrix
G0215001809	11.3921882653774	10.8357982150852	10.4705666646352	10.1441536853997	9.71045331047795	11.006830708194	11.1807733579293	10.8858967485021	9.5574619482676	10.5102718303475	11.0684694387017	10.9547343461184	11.4080777880582	11.6916402472868	11.4789422467044	10.6317720110891	11.2986682485303	8.21441718909902	10.403521803992	10.2304291751636	11.0001914101848	10.8119323546423	10.7465614919989	FALSE	TRUE	FALSE	FALSE	2	rbcL	Carbon	Energy Metabolism	Corethron	Corethron		Corethron hystrix
G0215001814	9.91798878633707	9.8794935138943	9.89781497076451	9.56663321398266	9.57173732295813	9.76446765450543	9.95149468361518	9.69028103903818	9.53351244978357	9.70846294505069	9.67452916294022	9.70372563108358	9.86078468448707	9.94028535138236	9.88288055874063	9.5955839369508	9.97040811195795	9.52364204788823	9.75909535905821	9.6195836392081	10.1229553425435	9.90479404197012	10.062050772581	FALSE	FALSE	FALSE	FALSE	2	amoA	Nitrogen	Nitrogen Metabolism	Crenarchaeote	Crenarchaeote		Crenarchaeote Deep Water Column Group B
G0215001817	10.0402934565695	10.0192576481381	9.8211239353737	9.80344772264792	9.80297675178705	9.74284182687706	9.92735372564503	10.0718315502529	9.86614318528891	9.68696926213583	10.0190796752702	9.80175709451593	10.0123043458852	10.1896091519821	10.0696226462951	9.93266277891032	10.0118710439952	9.56163387220462	9.97048861425209	9.81466011484783	9.89326308545293	9.93256717741208	9.94802867087488	FALSE	FALSE	FALSE	FALSE	2	amoA	Nitrogen	Nitrogen Metabolism	Crenarchaeote	Crenarchaeote		Crenarchaeote Deep Water Column Group B
G0215001834	9.50819321360533	9.43732957885704	9.19479511663175	9.08967763847117	9.04282361480711	8.97562900824164	8.98541825289481	9.22800223915152	9.36115131468086	9.00683818560692	9.05037669710404	9.03340030666414	8.93214862897972	8.96284596469171	8.83133938382157	9.16588724220884	9.0227611290262	9.45566775870047	9.17221604269012	9.10051887743017	8.96580995116502	9.03120032529643	9.06806377038928	FALSE	FALSE	FALSE	FALSE	3	ntcA	Nitrogen	Transcription	Crocosphaera	Crocosphaera		Crocosphaera watsonii WH8501
G0215001842	12.4638033591962	12.4052556046326	12.3324591623538	11.0711606152852	10.7032427001085	11.7541710228664	12.113817002296	11.7858035714537	10.8481085647992	11.2909754049379	11.8470534100851	11.6186900824367	12.2184075053855	12.1681389689119	12.2981843053511	11.0460720766883	11.9815877019161	9.60146745056271	11.7925574645123	11.6480655484249	12.2766049585458	12.0269195591849	12.0382889146577	TRUE	TRUE	FALSE	TRUE	2	psbA1	Photosynthesis	Energy Metabolism	Crocosphaera	Crocosphaera		Crocosphaera watsonii WH8501
G0215001844	10.5140980864509	10.3279086538856	10.0431042352697	9.3073479443136	9.0511826037758	9.97894706218964	10.2803366941405	9.90973566655034	9.23571198375886	9.90967130703891	10.2250304921289	10.1084864503715	10.5463709652336	10.8362240004213	10.7393961857108	9.55212866879265	10.4256029028077	8.39220060532669	9.85267507518223	9.76685487111922	10.5017424537637	10.1683602579469	10.2002634206399	TRUE	TRUE	FALSE	TRUE	2	psaA	Photosynthesis	Energy Metabolism	Crocosphaera	Crocosphaera		Crocosphaera watsonii WH8501
G0215001845	9.05448282642334	9.30392973092024	9.39428404345961	8.82196264843977	8.9528520397977	9.04905706331322	9.20187614371701	9.191382351057	8.97618713412638	9.03405163041706	9.02808341544254	9.06374028481355	9.09011229066615	9.15843873729856	9.05153636510037	9.05799991585262	9.12383063437959	9.19453239113037	9.24308765059403	9.0346291736074	9.02924503382248	9.38107517645066	9.31504271391046	FALSE	FALSE	FALSE	FALSE	4	phoU	Phosphorus	Transcription	Crocosphaera	Crocosphaera		Crocosphaera watsonii WH8501
G0215001846	9.33593348229511	9.16419486664931	9.1929436383201	9.10972636158474	9.28422804738874	9.39548205720108	9.3038511364747	9.59105430379226	9.12182372044462	9.16779075104258	9.29090137741781	9.30595054911522	9.35826005160037	9.51765874630393	9.51297438692988	9.33064587225672	9.46161567147842	9.16769218502573	9.05431011913594	9.08230161926628	9.07540609183618	9.01773299849484	9.26288713154026	FALSE	FALSE	FALSE	FALSE	2	isiA	Iron	Energy Metabolism	Crocosphaera	Crocosphaera		Crocosphaera watsonii WH8501
G0215001850	10.1766870225093	10.4415313267625	10.420883091025	9.76113741673667	9.83793705658214	9.70445762934123	9.97837937966869	9.96180118981509	10.0647839218126	9.82651681063863	9.83608305877718	9.86062107903012	9.73697310143469	9.68660046541404	9.74261425552958	9.8129139167316	9.70056594243355	10.0952787779221	10.0783722797719	10.0104977357148	9.80867084783093	10.3305135166089	10.0017636949163	FALSE	FALSE	FALSE	TRUE	4	ftsZ	Cell cycle; replication	Cell cycle	Crocosphaera	Crocosphaera		Crocosphaera watsonii WH8501
G0215001851	12.068231070009	11.7214411853336	11.4755091495114	11.1444824129857	10.7951098579296	12.0038321636372	12.2590910916461	12.0034734607272	10.8135439502586	11.5452903849821	11.8754320115225	11.9486546487095	12.2430867668881	12.2805904586534	12.3599084729381	11.2712262828789	12.0026798405419	9.52819370047885	11.7876253415901	11.6825886015461	12.0984936658437	11.988798214674	12.2616061469828	TRUE	TRUE	FALSE	FALSE	2	rbcL	Carbon	Energy Metabolism	Cruciplacolithus	Cruciplacolithus		Cruciplacolithus neohelis
G0215001852	13.5232772238934	13.2382224065403	13.0101944360559	12.3094155451074	11.3629842073754	12.8497758280959	13.6019496929919	13.3088668714742	11.836666836602	12.5963861236946	12.7889583319102	13.4764403935965	13.5158968304915	13.3513111882642	13.6704457604651	11.9724296780711	12.7863757408757	10.4504466620751	13.2711260913896	13.1240235532498	13.3859540024244	13.4079193412127	13.7580957601128	TRUE	TRUE	FALSE	TRUE	2	rbcL	Carbon	Energy Metabolism	Cruciplacolithus	Cruciplacolithus		Cruciplacolithus neohelis
G0215001853	12.3000913701614	11.9508162625282	11.7815699761952	11.0070587767118	10.7031616030837	11.68689330391	12.6211538140107	12.3412696919961	11.0064396285256	11.3759753428549	11.4865087998542	12.2162225584092	12.4243901699357	12.1204658537975	12.5733271825312	11.0291316979249	11.6193305325739	10.7001424462394	12.0941237519441	12.1121166381413	12.047988734095	12.4209807450493	12.7037621205297	TRUE	TRUE	FALSE	TRUE	2	rbcL	Carbon	Energy Metabolism	Cruciplacolithus	Cruciplacolithus		Cruciplacolithus neohelis
G0215001854	13.0384765884633	12.6664140561417	12.4967172202173	11.7077974545397	10.7941121268209	12.3847844532455	12.9268244716342	12.7663279833212	11.0658207276135	11.9036420027357	12.2078563719116	12.6159262434463	12.8899506193259	12.771483840959	13.1032300878853	11.5527757747755	12.2555628387271	9.52951757138183	12.5322277430245	12.4022221454277	12.7689567042855	12.7583259717494	12.9976024042433	TRUE	TRUE	FALSE	TRUE	2	rbcL	Carbon	Energy Metabolism	Cruciplacolithus	Cruciplacolithus		Cruciplacolithus neohelis
G0215001855	12.4524563871191	11.9697019589393	11.6374298225097	11.0067380319351	10.2296192158115	11.7558388477387	12.5544231642084	12.264407370408	10.5944827566169	11.2237698236612	11.4595278393067	12.2030111748754	12.4497581824398	12.2705737596216	12.6631980144448	10.7175860223611	11.6056758745315	9.34002380013514	12.0926736001472	12.0031693093164	12.2740035806864	12.3107566472923	12.6353819051735	TRUE	TRUE	FALSE	TRUE	2	rbcL	Carbon	Energy Metabolism	Cruciplacolithus	Cruciplacolithus		Cruciplacolithus neohelis
G0215001856	9.21735695361569	9.2692268106245	9.32346189285479	8.98556115059803	8.99168173545921	9.04941559696253	9.32228969056666	9.01093948279372	9.10868846774018	9.2973856679521	9.29363708264838	9.19531952400925	9.24505270175211	9.30388355441594	9.23440509846611	8.95582752667887	9.25559829773371	9.23582804221038	9.18966786292876	9.17771965877499	9.44073204944615	9.48328668395958	9.34210365607757	FALSE	FALSE	FALSE	FALSE	6	dddD	DMSP	Microbial metabolism in diverse environments	Cupriavidus	Cupriavidus		Cupriavidus metallidurans CH34
G0215001857	10.0209277980636	10.0240235704032	10.0624946073783	9.83343936833606	9.80051334129971	9.93853467819451	9.93729484119985	9.88712166639706	9.80267001257008	9.91875082786995	10.0114436271307	9.91340145828817	9.97818283815129	10.0235589073061	9.96308668304366	9.88434656678126	10.0069861955269	9.98250263687063	10.0311753045156	9.84772399627415	10.1294108650855	9.96837308664224	10.024387522081	FALSE	FALSE	FALSE	FALSE	2	phnA	Phosphorus	Microbial metabolism in diverse environments	Cupriavidus	Cupriavidus		Cupriavidus taiwanensis
G0215001858	9.43859439915181	9.43909829500922	9.55844550689997	9.05270209429882	9.16459511144584	9.20197782535472	9.305464015003	9.13336942363	9.13002954736744	9.23008486883419	9.16870224626517	9.0668526666026	9.20357067447299	9.1220901823028	9.15916800024543	9.16424501345722	9.2291066883702	9.32030153429906	9.22247661089412	9.20768346308177	9.26464616515	9.34414627442794	9.16360135919282	FALSE	FALSE	FALSE	FALSE	4	phnA	Phosphorus	Microbial metabolism in diverse environments	Cupriavidus	Cupriavidus		Cupriavidus taiwanensis
G0215001862	10.0616745741608	10.040257943765	10.1433823264033	9.99652666819216	9.89860855697392	9.88829281838098	10.1374772429215	10.0228556258689	10.113759816604	10.155013095274	10.09535594707	10.2375420842373	10.2258062530262	10.2982436611589	10.2152247161327	9.9682599861888	10.194055197388	10.104547384775	10.1809816524511	10.0353482649306	10.2138392032639	10.007725122085	10.1597981322321	FALSE	FALSE	FALSE	FALSE	7	phnA	Phosphorus	Microbial metabolism in diverse environments	Cupriavidus	Cupriavidus		Cupriavidus taiwanensis
G0215001865	10.0991733854697	10.1767377985251	10.1519533759726	10.1455195646028	10.1081875857111	10.2467700027609	10.257485906815	10.1182059332982	9.98429578258054	10.2994248195232	10.4045219633562	10.2862360459023	10.4014654154936	10.3380944332172	10.3707536210515	10.1158338968891	10.4244765042418	10.0460766696629	10.2438525682209	10.0555270023639	10.3464254414117	10.2737350208328	10.3166853169568	FALSE	FALSE	FALSE	FALSE	7	phnA	Phosphorus	Microbial metabolism in diverse environments	Cupriavidus	Cupriavidus		Cupriavidus taiwanensis str. LMG19424 chromosome 2
G0215001866	10.695865243426	10.665609191942	10.8389162697979	10.6200081595965	10.7151215429277	10.4593253007956	10.5692186019375	10.6385058952087	10.6701009437834	10.6127921193514	10.5113297891335	10.5909331073376	10.4105816448319	10.3106197610688	10.4323618913614	10.6085225687875	10.4270602864041	11.1376848339721	10.7444175689146	10.5830715358667	10.573171904478	10.6231788255759	10.7448333365206	FALSE	FALSE	FALSE	FALSE	3	dpsA	Iron	Unclassified	Cyanobium	Cyanobium		Cyanobium sp. PCC 7001
G0215001867	10.2532167138748	10.4158428624769	10.2684479182254	10.0650496756991	10.1309803200635	10.1783964233295	10.2105437949961	10.1183107119508	10.1217999459251	10.1299157280063	10.2383950738311	10.1922394357478	10.2856005299739	10.4273421678501	10.3518061805901	10.1591184188038	10.4661564004696	10.2619551719751	10.2363635799361	10.1164470848727	10.1605450822429	10.0965359573771	10.1692382885704	FALSE	FALSE	FALSE	FALSE	2	dpsA	Iron	Unclassified	Cyanobium	Cyanobium		Cyanobium sp. PCC 7001
G0215001868	10.2613639152489	10.44899397391	10.3341530921603	10.0831324319571	10.1858091284555	10.2424407535721	10.3452304105348	10.1336508409282	10.0492313955411	10.2767359721993	10.3707481488998	10.2012401200598	10.4190430441919	10.3238691742235	10.6286670247248	10.1595571908288	10.4226752985509	10.4829515596883	10.2455875094456	10.2419981300916	10.4066412730272	10.4428707886047	10.3726211007506	FALSE	FALSE	FALSE	FALSE	6	rbcL	Carbon	Energy Metabolism	Cyanobium	Cyanobium		Cyanobium sp. PCC 7001
G0215001869	10.9920663438441	11.0613139766797	11.0837498312904	10.7887991544346	10.8172901029245	10.9317226824223	11.0413293174066	10.8964700009477	10.879451550193	10.9820744682728	11.0071241706412	11.033961757875	11.0753140258362	10.8807192999633	10.9739950801336	11.0213019155505	10.8400640288276	11.1268734205442	11.0329091216971	10.9163672787056	11.0463709998028	11.0309612702265	11.0745312154507	FALSE	FALSE	FALSE	FALSE	4	urtA	Nitrogen	Membrane Transport	Cyanobium	Cyanobium		Cyanobium sp. PCC 7001
G0215001870	8.95754812647519	9.1422584011327	9.16997545763017	8.80762809303293	8.76830482773922	9.00053045466425	8.94455868806037	8.91181363882509	8.84067296955893	8.83251687047689	8.894948231164	8.87643364356431	9.02242615226936	8.91115971530597	9.05855563264425	8.84571477117398	8.87599557326124	9.06990197529304	9.04531863701197	8.85361142962261	9.03898908715033	8.91574566186112	9.13169035640252	FALSE	FALSE	FALSE	FALSE	4	urtA	Nitrogen	Membrane Transport	Cyanobium	Cyanobium		Cyanobium sp. PCC 7001
G0215001871	9.9643914533062	10.0344442660422	10.2006745695162	9.68307177173575	9.93729585967099	10.1319600320073	10.3451483695311	10.0978461036329	9.89158113215077	10.1260001919538	10.0959172889559	10.1834976224981	10.1581907477929	10.2181973740832	10.2443764500817	9.80579177793171	10.2488285990022	9.79758721291559	10.2352674002657	10.1315559731172	10.3080011250485	10.3539615642345	10.4686112284849	TRUE	FALSE	FALSE	FALSE	2	urtA	Nitrogen	Membrane Transport	Cyanobium	Cyanobium		Cyanobium sp. PCC 7001
G0215001878	9.066396980647	9.01554269386319	9.11895394538331	9.1600904093222	9.13443081447656	9.13777657555818	9.49889045081035	9.1844517677027	9.21559393031791	9.35830420736922	9.231197567725	9.23801226655575	9.24457184718001	9.29946916305504	9.24277668067276	9.19656479740091	9.32209046629534	9.06691512110383	9.36697442760315	9.41568301692359	9.16150669409746	9.43543857673596	9.50747349906431	FALSE	FALSE	FALSE	FALSE	7	phoA	Phosphorus	Microbial metabolism in diverse environments	Cyanothece	Cyanothece		Cyanothece sp. ATCC 51142
G0215001884	9.01121564707738	9.27914142885447	9.47954383590988	9.06431609939353	8.89420887083887	8.72389437143896	9.21566293333876	8.93762424516878	9.62381001578608	9.16548863754938	9.07337470594679	8.89980517374478	9.00781162017046	8.66718456268952	8.77198334091404	8.96568527716526	8.75892196661543	9.44659054206957	9.17860284759817	9.52657169189901	9.02461621140058	9.64130229375187	9.32501282131736	FALSE	FALSE	FALSE	FALSE	8	phoA	Phosphorus	Microbial metabolism in diverse environments	Cyanothece	Cyanothece		Cyanothece sp. ATCC 51142
G0215001889	10.0636472032678	10.0932831460689	10.1228510003235	9.78260560060361	9.78546657176349	9.90457423189877	10.0884808641607	9.88076250668948	9.97706679418534	10.0877605726776	10.0436941649898	10.0749758792215	10.028793386711	10.0189191616256	10.0602560051502	9.83886275996789	9.97400773191125	10.0376462894387	10.0647787713797	10.0984937556761	10.0604930825947	10.2765113915462	10.2244823762487	FALSE	FALSE	FALSE	FALSE	6	phoA	Phosphorus	Microbial metabolism in diverse environments	Cyanothece	Cyanothece		Cyanothece sp. CCY0110
G0215001890	9.04360571954122	9.18318743455094	8.94193981055603	8.77001172458651	8.8685900287218	9.02862111552644	9.18511062224633	8.79856685994832	8.8659108141338	8.91896679459045	9.03429045834211	8.91144900364641	9.20798569947969	9.27318434740448	9.22122556822798	8.90375596275279	9.08857104358128	8.87714628865236	9.04561199852043	8.99925810508151	9.14012236655071	9.2887385216973	9.13236843298452	FALSE	FALSE	FALSE	FALSE	2	phoA	Phosphorus	Microbial metabolism in diverse environments	Cyanothece	Cyanothece		Cyanothece sp. CCY0110
G0215001895	9.73840692289658	9.87980919773884	9.77960595508719	9.58294790446856	9.67201441567444	9.73967753142874	9.8748174549866	9.4354160339174	9.94084903982884	9.84062305268103	9.60003583810685	9.67389540847722	9.64294870853744	9.65362929021554	9.66726477214571	9.71183478211194	9.79965423338953	9.87818962944302	9.82524688724768	9.87845045502076	9.76167644151752	9.9328454240284	9.87434594429351	FALSE	FALSE	FALSE	FALSE	8	aapJ	Nitrogen	Membrane Transport	Cyanothece	Cyanothece		Cyanothece sp. PCC 7424
G0215001898	9.7865179620754	9.83575587058919	9.74867370963456	9.56769315240553	9.64689971762199	9.38371507775058	9.83719306607676	9.95479380712696	9.72328138371135	9.58134132278303	9.6792722082566	9.71478858546218	9.52958677159551	9.89324447782558	9.57335134392235	9.56834939405437	9.69894510571014	9.68577860904488	9.78780120338988	9.63683976617635	9.67229325464263	9.72728057986846	9.82102497159199	FALSE	FALSE	FALSE	FALSE	4	phoA	Phosphorus	Microbial metabolism in diverse environments	Cyanothece	Cyanothece		Cyanothece sp. PCC 7424
G0215001902	9.08605138109429	9.21441092505119	9.29818011759393	8.87615803697449	8.76596321368687	8.6534158734043	8.64484449763791	8.59349645353601	8.88443871639662	8.82940186067748	8.86678973492983	8.81661545745636	8.69622627385695	8.42015985535203	8.7175480183396	8.77981602870008	8.51414944350769	8.82880819840232	8.85482608787666	8.92908267108587	8.81460849096921	8.93744895461875	8.80951095297836	FALSE	FALSE	FALSE	FALSE	4	dpsA	Iron	Unclassified	Cyanothece	Cyanothece		Cyanothece sp. PCC 7425
G0215001904	11.614174223895	11.729334386796	11.7990385713469	11.4881961095659	11.7131168313699	11.8139941105998	11.8918229806271	11.9003441510286	11.7412604406267	11.8028355577583	11.8310804768683	11.8455665434019	11.8947878588632	11.7720904038365	11.9058976983901	11.6805171720125	11.791459654646	11.8122437436353	12.0319382466022	11.7411019823714	11.9267671157707	11.9437317222146	12.0632745032902	FALSE	FALSE	FALSE	FALSE	6	phoD	Phosphorus	Microbial metabolism in diverse environments	Cyanothece	Cyanothece		Cyanothece sp. PCC 7425
G0215001905	11.0170955900499	11.0999571112333	11.0840410402023	10.9689416700245	11.0365744244657	10.9994407203473	11.1111913204896	11.187495154664	11.1642082427693	11.1720482410569	11.1587892926206	11.1783631479389	11.0766606865917	11.1281028954209	11.0597562867062	11.0175020997749	11.1326173365307	11.2588108506575	11.2548505174868	11.2174033881403	11.210377118482	11.1691132232479	11.1950553898728	FALSE	FALSE	FALSE	FALSE	8	phoD	Phosphorus	Microbial metabolism in diverse environments	Cyanothece	Cyanothece		Cyanothece sp. PCC 7425
G0215001906	10.5059786177258	10.740278246591	10.6623542733942	10.4695488851204	10.404271246051	10.5040063710188	10.5602005104788	10.6623645092524	10.4786005598041	10.5808879938705	10.6619949533977	10.6162983851024	10.5373368772946	10.4324065728559	10.6045756429783	10.4189780816097	10.5063022849284	10.6490862980872	10.6331634962458	10.5631186607763	10.7097196406323	10.7562912276951	10.8242098573036	FALSE	FALSE	FALSE	FALSE	6	phoD	Phosphorus	Microbial metabolism in diverse environments	Cyanothece	Cyanothece		Cyanothece sp. PCC 7425
G0215001919	9.53127762484923	9.75615916105286	9.66072612047149	9.31889327762479	9.4300268085298	9.19010180920811	9.40007593182354	9.44804798105066	9.32335276305099	9.22274523603815	9.20106468376285	9.2723771121184	9.33272868221311	9.26033234908817	9.22794147497405	9.3603421015138	9.27207669343469	9.72728967086942	9.47628055661357	9.51638301981297	9.41359906405321	9.30296145911004	9.42947990656893	FALSE	FALSE	FALSE	FALSE	3	urtA	Nitrogen	Membrane Transport	Cyanothece	Cyanothece		Cyanothece sp. PCC 7822
G0215001923	9.14482309295644	9.24211408200058	9.18160534956854	9.13603107645145	8.98146778853127	8.75891304183408	8.80735922537813	8.87495852406119	9.01440996461825	8.82199551865288	8.78886709734599	8.76210689438655	8.67370829757816	8.6077351980175	8.7878111148982	9.04003256980429	8.71454386778261	9.3870617182158	8.90154709442849	8.97774407163241	8.74437261687065	8.96436687281627	8.75988323165166	FALSE	FALSE	FALSE	FALSE	3	phoA	Phosphorus	Microbial metabolism in diverse environments	Cyanothece	Cyanothece		Cyanothece sp. PCC 8801
G0215001926	10.6763196961878	10.7973889755949	11.0019641732291	10.809278436664	10.9832800368523	10.7476947768509	10.758936790632	10.7757892478625	11.0304823338278	10.80423336675	10.71378814261	10.83012185966	10.718134080223	10.5956724595409	10.5983933026448	10.9621273949802	10.792851710738	11.2566938814897	11.0282329373142	10.9990130702081	10.7783988197916	11.0078558671005	10.9764237269755	FALSE	FALSE	FALSE	FALSE	1	dpsA	Iron	Unclassified	Cyanothece	Cyanothece		Cyanothece sp. PCC 8802
G0215001931	12.7368302709607	12.7383851330082	12.5772343967702	11.2700071407834	10.9156191619726	11.9194107445953	12.4631285618802	12.1678919786474	10.882671010279	11.7108422252769	12.2222013786471	12.1717026633286	12.4648614601859	12.626559015218	12.4205432930484	11.6146291801094	12.3706005002283	9.20505391305174	11.767672083165	11.8316854885637	12.3239747590552	12.1006929019633	11.9589746766232	FALSE	TRUE	FALSE	TRUE	2	rbcL	Carbon	Energy Metabolism	Cyclotella	Cyclotella		Cyclotella distinguenda
G0215001932	12.4738514881547	12.3324675364596	12.0825153005108	10.7175232398132	10.3189342367444	11.6471833114321	12.0195394441499	11.8007837510977	10.1405610943444	10.9751815834214	11.540734766578	11.6387913675431	12.166071112854	12.2650480981498	12.1708262875581	10.8869529779581	11.8826021440025	8.27942846762006	11.198431728628	11.1472027806956	11.7486703217221	11.7007243042687	11.737048856004	FALSE	TRUE	FALSE	TRUE	2	rbcL	Carbon	Energy Metabolism	Cyclotella	Cyclotella		Cyclotella distinguenda
G0215001933	12.606540450322	12.532890796586	12.3773544874219	11.3083457320959	11.046915905582	12.272375209861	12.9194116433752	12.5990951034835	11.5175602984666	11.7171613782439	12.312870072931	12.3439307060409	12.8247294916505	12.6968468255615	12.7382091746643	11.8011029823267	12.4870330456627	9.43469135921229	12.3689475161161	12.3606583411786	12.5660704419426	12.688848778731	12.5589173611662	TRUE	TRUE	FALSE	TRUE	2	rbcL	Carbon	Energy Metabolism	Cyclotella	Cyclotella		Cyclotella meneghiniana
G0215001934	11.693281864471	11.3359704261242	10.9381680513624	10.1768028111142	9.66180251156706	11.0426797034283	11.3101202658986	11.1665765437187	9.54731685844659	10.4760057680092	10.9835681289005	10.8935249159631	11.4480298820557	11.6837791210043	11.4754259022667	10.3137694510681	11.1890721537569	8.43758777599849	10.5374055354306	10.467827430328	11.3444217132092	11.1167475567941	10.971671775622	FALSE	TRUE	FALSE	TRUE	2	rbcL	Carbon	Energy Metabolism	Cyclotella	Cyclotella		Cyclotella sp. L1844
G0215001935	10.2697311009723	10.0751137128171	10.2708238225538	10.1262114443636	10.1755872321303	10.127227747432	10.2962680775059	10.4813316444798	10.1179441663398	10.0972084724479	10.0815200313273	10.0905284493512	10.1496294819526	10.0353166397251	10.1232502439312	10.2412622385696	10.1249386626484	10.2702768263247	10.2680115051904	10.1526345635447	10.2009916103752	9.86133129803859	10.1111275545351	FALSE	FALSE	FALSE	FALSE	3	nr	Nitrogen	Energy Metabolism	Cylindrotheca	Cylindrotheca		Cylindrotheca fusiformis 80% protein level
G0215001936	9.28590978056904	9.30855775973492	9.35079090146316	9.0327401207954	9.06814914644572	9.14539663597916	9.16427979289968	9.1648148708052	9.19463291961744	8.93986871000451	8.99667047911551	9.02870178011307	9.10025282122777	9.11124207480339	9.18965181283292	9.05947368640441	9.14582802045726	9.37435639502436	9.13966151771618	9.00790266028333	8.95342262907898	9.02296400755381	9.08095442160238	FALSE	FALSE	FALSE	FALSE	3	dddD	DMSP	Microbial metabolism in diverse environments	Dinoroseobacter	Dinoroseobacter		D. shibae DFL 12
G0215001937	12.528075459119	12.3086145564391	12.1028460902922	11.4094881674826	10.9836098745271	11.9728220200821	12.3533136914458	12.2393117410485	10.9852668015047	11.7525305264637	12.2272725402847	12.2499538364342	12.3545405262714	12.3590814456992	12.324016738282	11.4835400298276	11.9899126135313	9.47207219299352	12.048498807547	11.8977105180644	12.2352808749588	11.987195320536	12.0396295589324	FALSE	TRUE	FALSE	TRUE	2	rbcL	Carbon	Energy Metabolism	Delphineis	Delphineis		Delphineis sp. C46
G0215001938	10.4934692283006	10.7595139013054	10.7541965753375	10.2498800572013	10.3693315152999	10.3284636512348	10.704364005621	10.5446707923981	10.4946993969267	10.5476088347391	10.5867998862024	10.529564551189	10.5733589298322	10.4606769392018	10.5790503631446	10.3657638795692	10.5335205036415	10.5462316787164	10.6257733977202	10.5268044969472	10.6888088847709	10.7738576424015	10.7057911689273	FALSE	FALSE	FALSE	FALSE	6	nifD	Nitrogen	Energy Metabolism	delta proteobacterium	delta proteobacterium		delta proteobacterium MLMS-1
G0215001944	8.95187851851858	9.01408518927675	9.08699254543505	8.92623555529699	9.04098584634462	8.95329798588348	8.87718747961722	8.89261571271396	8.97200570895903	8.82640299052212	8.86075045535291	8.89589042277838	8.94743500269042	8.92992714683298	8.98156458929519	8.99728707348495	9.11325067812592	9.07335917519477	9.01826008406464	8.93483902391664	8.84795939573572	8.91119859426107	9.01963976870992	FALSE	FALSE	FALSE	FALSE	3	nifD	Nitrogen	Energy Metabolism	delta proteobacterium	delta proteobacterium		delta proteobacterium MLMS-1
G0215001945	11.3552049909119	11.3915280565939	11.4056748450561	11.3603849289046	11.3516076704289	11.2017508874169	11.1746950044638	11.1442708656097	11.4185561367729	11.0623891107308	11.0484208517081	11.0808451583127	11.1675806724033	11.1256441034873	11.098867664681	11.260734313537	11.1793277622881	11.7279355673896	11.3229782243216	11.1700324572986	11.0333928080898	11.2461437124563	11.18430927819	FALSE	FALSE	FALSE	FALSE	3	dddQ	DMSP	Microbial metabolism in diverse environments	Desulfitobacterium	Desulfitobacterium		Desulfitobacterium hafniense Y51
G0215001953	9.54153631810597	9.4291694621906	9.23492309178551	9.41810376979324	9.16512109668735	9.51641088301287	9.52514937406489	9.56343900409131	9.17541701750386	9.45454214043079	9.84315005999104	9.58641128836062	9.71421345132203	9.72833668828447	9.71895450123193	9.28697650557532	9.61653293790137	9.05600171951306	9.60934306959712	9.32412571557059	9.58501300222877	9.32852264446344	9.5300396535573	FALSE	FALSE	FALSE	FALSE	7	nifH	Nitrogen	Energy Metabolism	Desulfovibrio	Desulfovibrio		Desulfovibrio fructosovorans JJ ctg00055
G0215001955	10.6441868059003	10.6352542568289	10.8129037462432	10.2748184884707	10.2890105463047	10.1872887589674	10.3204217416488	10.1426633071036	10.5599296530802	10.3527293679242	10.239129588434	10.1611437712285	10.120888850157	9.9818087914822	10.0820481634197	10.3482815010562	10.1635725116521	10.4098165234937	10.360609481197	10.4922097403705	10.3162236442493	10.3000236605762	10.2669633877844	FALSE	FALSE	FALSE	FALSE	3	nifD	Nitrogen	Energy Metabolism	Desulfurivibrio	Desulfurivibrio		Desulfurivibrio alkaliphilus AHT2
G0215001956	11.1415961928556	11.0702868348937	11.1687110865474	10.5523342852952	10.5905104657602	10.5909031905573	10.901093760263	10.7991115447562	10.9391744779638	10.6702532517636	10.8033417195871	10.6331446801992	10.7556812800574	10.6505610596003	10.7287589950777	10.7539105659131	10.7873968819203	10.6399871400695	10.9283184219135	10.8417866129015	10.7714479770563	10.6792897004614	11.0032109945183	FALSE	FALSE	FALSE	TRUE	4	nifD	Nitrogen	Energy Metabolism	Desulfurivibrio	Desulfurivibrio		Desulfurivibrio alkaliphilus AHT2
G0215001957	13.3931809909216	13.2244093082121	12.9852274282951	12.2146893305061	11.6763721078208	12.9129507654708	13.0664306332189	12.9365851317766	11.5544638670694	12.6704048502767	13.1231548750364	12.9234772755669	13.2674079240485	13.4229724611199	13.2292209465613	12.3342990135366	13.2227125482886	9.45218699461739	12.4175935564465	12.426655963099	12.9694006522215	12.7055114842082	12.6878306720462	FALSE	TRUE	FALSE	TRUE	2	rbcL	Carbon	Energy Metabolism	Detonula	Detonula		Detonula confervacea
G0215001959	13.3598279919023	13.2934403652083	12.9396885401225	11.6987196725074	11.1739134804143	12.4404150044745	13.122999974201	13.0035037563836	11.4627471149293	12.1576928302578	12.6653293129262	12.8290464850212	13.1004427890325	12.8838040662968	13.0699062706418	11.849161908275	12.6451186700749	9.31762800179519	12.8567503272376	12.823066128989	12.9415540672312	12.9278528569184	12.9424234961209	TRUE	TRUE	FALSE	TRUE	2	rbcL	Carbon	Energy Metabolism	diatoms	diatoms		diatom endosymbiont of Peridinium foliaceum
G0215001960	13.2664095290939	12.8621059977099	12.5951935243354	12.2139602327688	11.5341447700543	12.8220051017902	13.0845666800309	12.9461540648046	11.3724580324999	12.4560988131953	12.885726418954	13.0830635497389	13.2147110702492	13.1123169890886	13.3037218372184	12.0548811936849	12.7869665366946	9.8322432214217	12.6466349498913	12.6001826675461	13.1940879383254	12.8267086048296	12.9330943347024	FALSE	TRUE	FALSE	FALSE	2	rbcL	Carbon	Energy Metabolism	Dictyocha	Dictyocha		Dictyocha speculum
G0215001961	13.0198147902767	12.866351773352	12.6104798669125	11.7054581108813	11.3941797637537	12.6809080290339	12.7946518339125	12.6912309483257	11.0496545879511	12.2403515268265	12.6905651052662	12.5085774495778	12.9190619316011	13.0306213905666	12.9953363478576	11.9050863411212	12.7430111935979	9.37890186034901	12.0633624302	12.039586207104	12.6048690313292	12.5383785565807	12.4494602055728	FALSE	TRUE	FALSE	TRUE	2	rbcL	Carbon	Energy Metabolism	Dinobryon	Dinobryon		Dinobryon sociale var. americana
G0215001962	12.2150121101752	11.7787949458852	11.4998632628432	11.1194974836441	10.4926535847425	11.9390948042894	12.2804299310907	12.0257007679039	10.4131088407299	11.400225344798	11.8201167921424	11.9276553825442	12.3759243974174	12.494261435372	12.603436613117	11.0211366010259	11.9812407198669	9.00038571590816	11.7709022370538	11.6080001564534	12.1516469246877	12.0218779107497	12.0704328040648	FALSE	TRUE	FALSE	FALSE	2	rbcL	Carbon	Energy Metabolism	Dinophysis	Dinophysis		Dinophysis fortii
G0215001963	10.6163095132563	10.5416661332157	10.7496030203241	10.4096536403643	10.5379884986131	10.3453756513109	10.3507809077182	10.3659429801044	10.488704664138	10.3754792809965	10.2721279042984	10.3391342835292	10.2387831288231	10.0889001740495	10.2504081084863	10.3651153036365	10.2249475841377	10.7693483205675	10.5236687573418	10.4225368338491	10.1802852559791	10.2949746933317	10.4797013874639	FALSE	FALSE	FALSE	FALSE	3	dddD	DMSP	Microbial metabolism in diverse environments	Dinoroseobacter	Dinoroseobacter		Dinoroseobacter shibae DFL 12
G0215001964	9.9828325345557	10.0769782944047	10.0761898360181	9.96944889638912	9.9106373048209	9.89788831026213	9.96748865479658	9.77528379452947	10.0059816564663	10.1256838885411	9.96092486206299	10.0195818185358	9.82291972416462	9.6279769171464	9.86783356680816	9.81607781501918	9.87524835007173	10.2989172201886	10.1390154748709	9.98650156776842	10.0019555488658	10.0311986975275	10.0249715041098	FALSE	FALSE	FALSE	FALSE	8	dddL	DMSP	Microbial metabolism in diverse environments	Dinoroseobacter	Dinoroseobacter		Dinoroseobacter shibae DFL 12
G0215001966	10.7940010203791	10.8387151499066	10.8726969721324	10.5323397986725	10.742712542873	10.8956510414141	11.013466413186	10.8957714897146	10.6651803742183	10.9683057597612	10.9886019507623	10.9255724220058	10.9592562359144	10.9130121774539	10.9992921785488	10.7165707755884	11.0319638793262	10.7491853977491	11.0400452894475	10.930565853761	11.003582766812	10.9912553051261	11.0827384225314	FALSE	FALSE	FALSE	FALSE	2	nr	Nitrogen	Energy Metabolism	diatoms	diatoms		Distant diatom
G0215001968	9.03602957931417	9.02088652679767	9.02786882040512	8.91932359635856	8.78064968381754	8.80753402914701	8.88915001380941	9.14256571070018	9.05939246780113	8.87705489306403	8.96482883043688	8.94055510605066	8.99501398898716	9.06483062989003	9.17819520848884	8.7152520471725	8.98244396298091	9.13023110871835	9.05947840446917	8.87523775766394	9.09454261193246	8.80915695226988	9.10995918175406	FALSE	FALSE	FALSE	FALSE	4	nr	Nitrogen	Energy Metabolism	diatoms	diatoms		Distant diatom
G0215001969	9.29527675092594	9.3864055396628	9.28479224112469	8.99540535473333	8.94070521208886	9.29450614402742	9.46680025544463	9.25890143046	9.05555794657867	9.18076469520292	9.3752610197862	9.34043626955342	9.50787554256522	9.40587262144863	9.51964670535915	9.0773066299639	9.37539466112421	9.17403915646755	9.38094661171801	9.11965053031173	9.44375337703441	9.38064163945437	9.48735568672167	FALSE	TRUE	FALSE	FALSE	2	nr	Nitrogen	Energy Metabolism	diatoms	diatoms		Distant diatom
G0215001972	9.43879563546946	9.52334303426404	9.27339059988267	9.10748210372322	9.03811535392049	9.27188500766441	9.34872585990187	9.35124822114046	9.21036978779168	9.33188282351189	9.49765463585477	9.34292960088038	9.47436615408217	9.4110293184451	9.53571320080184	9.11040769342451	9.30696552947949	9.15451178443553	9.33548513110258	9.24077214195134	9.49864478366678	9.08973592980928	9.52173743328262	FALSE	FALSE	FALSE	FALSE	2	nr	Nitrogen	Energy Metabolism	diatoms	diatoms		Distant diatom
G0215001973	11.0650458376429	11.2220277463597	11.337187503667	10.8371317492979	11.0043036434207	10.9816409089555	11.1883843109446	10.991092775167	11.0181788712844	11.0148518220275	10.9976505160524	11.0618930561018	11.0685156485312	10.9761572061935	11.1037855214597	10.971182661145	11.0377844286243	11.0598932459854	11.1731801417739	11.0615957790498	11.0845823374873	11.0238258696887	11.2350773656084	FALSE	FALSE	FALSE	FALSE	4	nr	Nitrogen	Energy Metabolism	diatoms	diatoms		Distant diatom
G0215001974	11.8962044304288	11.9760618015389	11.8081096467724	11.8978249522067	12.0697877517676	12.0977437224819	12.4028988682376	12.1086835673935	12.1519411999073	12.1452896773827	12.1825951155797	12.1706195851084	12.1554471770816	12.0666917764672	12.1874795997401	12.0893699597661	12.115009696906	12.1969560575433	12.3444995459701	12.2741915868043	12.3685029324187	12.4019206217276	12.4057054005976	FALSE	FALSE	FALSE	FALSE	10	nr	Nitrogen	Energy Metabolism	Dinoflagellata	Dinoflagellata		Distant dinoflagellate
G0215001975	11.8447589618539	12.0563613824278	12.0726200262591	11.8225042087842	12.2556897602627	12.1203946831487	12.2569284980695	12.0977203404874	11.97508655802	12.1144060869073	12.2174672963917	12.0587279770465	12.2284619540018	12.0215973849532	12.2425306954235	12.1262250142864	12.0197211379475	12.0972613120723	12.3134057603087	12.2953455096717	12.1088808876815	12.448271085134	12.3613174331043	FALSE	FALSE	FALSE	FALSE	6	nr	Nitrogen	Energy Metabolism	Emiliania	Emiliania		Emiliania huxleyi
G0215001976	13.1151728733	12.8541891927308	12.6624960842876	12.0750541024456	11.1831905714596	12.6933502178083	13.1457865423861	13.0711386140512	11.6784912404912	12.358914628027	12.5712825910875	12.9581518953719	13.1823122051307	13.0167182321459	13.3708588978607	11.7155259733033	12.6233065699869	9.86783355263431	12.9280522396272	12.8487465264921	13.0293871819731	13.1456878921161	13.3223421117228	TRUE	TRUE	FALSE	FALSE	2	rbcL	Carbon	Energy Metabolism	Emiliania	Emiliania		Emiliania huxleyi
G0215001977	12.5912919153391	12.2459290445488	12.072205988148	11.103202483018	10.2570206124651	11.7467184441567	12.6892294642111	12.3573257679134	10.8025389702326	11.4057477559678	11.5426860227902	12.3474054019616	12.6175284074502	12.2470002620913	12.8078328367046	10.7920703977152	11.6123617378488	9.73278861138886	12.3981513038421	12.2401346334532	12.4341599576159	12.3527457876222	12.748026697237	TRUE	TRUE	FALSE	TRUE	2	rbcL	Carbon	Energy Metabolism	Emiliania	Emiliania		Emiliania huxleyi
G0215001978	12.2204587386933	11.5412466110668	11.1927819737919	11.0330224744582	10.297017047065	11.8755588412173	12.7115077544457	12.4879998009015	10.6052954156067	11.399112780088	11.8184076454258	12.2657515296415	12.5018709682881	12.3781207285224	12.7792247810771	10.7259802255571	11.8743978765011	9.2710360705197	12.1723292369365	11.9713310906178	12.4853927123456	12.470097105402	12.6234554091969	TRUE	TRUE	FALSE	FALSE	2	rbcL	Carbon	Energy Metabolism	Emiliania	Emiliania		Emiliania huxleyi
G0215001979	13.3590980383968	12.9789728761573	12.6990883829877	11.7318409594593	10.8667054938079	12.3276966750391	13.3868346213465	13.0324021469567	11.350248150021	12.119499821589	12.3402402612299	12.9048945994053	13.1536464420743	12.8136774973065	13.2966265474039	11.4298238289896	12.2326225516107	10.1540348343095	12.969249762603	12.8386043252037	13.0636385464582	13.1548141292082	13.4830094869421	TRUE	TRUE	FALSE	TRUE	2	rbcL	Carbon	Energy Metabolism	Emiliania	Emiliania		Emiliania huxleyi
G0215001980	13.2243786868171	12.7748884576602	12.5713827815058	11.9818529978056	11.188400150878	12.6866864403633	13.4647877635088	13.1571232196453	11.6648067088329	12.2175445502536	12.4664915833819	13.1976587061917	13.2072963061902	13.0852587922904	13.4901245259686	11.6849440571744	12.6274941802554	10.413154457722	13.0890424530544	12.9776275375242	13.1180596972439	13.1887615159603	13.4093265968988	TRUE	TRUE	FALSE	FALSE	2	rbcL	Carbon	Energy Metabolism	Emiliania	Emiliania		Emiliania huxleyi
G0215001981	13.4116506248432	13.1674258040744	12.9799906710473	12.5364007013062	12.0216640598251	13.2063212652338	13.6306199915403	13.3696987330858	12.2873686548184	12.7948023932929	13.0284573651019	13.3916023900028	13.5449750175862	13.4740553121924	13.7170101109502	12.3855080578108	13.0802333394122	11.1214674229544	13.3329677371998	13.2006789143881	13.4478283542396	13.3413672917595	13.6123443888745	TRUE	TRUE	FALSE	FALSE	2	rbcL	Carbon	Energy Metabolism	Emiliania	Emiliania		Emiliania huxleyi
G0215001982	13.0004112962053	12.6935959860973	12.4557161714066	11.7372031675138	10.8468655819751	12.3688858030241	13.0886767252261	12.7541920800764	11.3451558183063	12.0861938271132	12.319657871748	12.8869891913298	12.9456181768538	12.700226525569	13.1234384609761	11.5358457754132	12.2857456426503	10.1281434963791	12.7603623644295	12.6697975821174	12.8814069508158	12.8862006091461	13.1497652378214	TRUE	TRUE	FALSE	TRUE	2	rbcL	Carbon	Energy Metabolism	Emiliania	Emiliania		Emiliania huxleyi
G0215001983	11.6455800054501	11.2682814455054	11.0345100212932	10.3313287842328	9.45627635069199	11.0639874311616	12.0647797687533	11.5724492726997	10.2955476699991	10.8447330339514	11.2897474049739	11.6401586079992	11.8768670059645	11.685978824021	11.9794261222205	9.99169207971518	11.2641555925791	8.64991203049913	11.6618057391643	11.4785505749762	11.772498153162	11.7944316761224	11.9186188836097	TRUE	TRUE	FALSE	TRUE	2	rbcL	Carbon	Energy Metabolism	Emiliania	Emiliania		Emiliania huxleyi
G0215001984	11.9490678204084	11.7109287542856	11.2871182927342	10.4721707667516	9.93427395081609	11.2176261820573	11.4961768957934	11.569687975759	9.93029446537368	10.9296756947742	11.39795905489	11.4432223854478	11.8247338923491	12.1512801806538	11.9097153264275	10.7947029427496	11.5751185513441	8.05084597004894	11.0166784081422	11.0976066500727	11.526521118787	11.4343784122263	11.468058941349	FALSE	TRUE	FALSE	TRUE	2	rbcL	Carbon	Energy Metabolism	Encyonema	Encyonema		Encyonema cf. sinicum
G0215001985	10.7188033937122	10.8448663078357	10.6161210640543	10.6567496844524	10.7427288122988	10.7730025603958	10.9858710662399	11.0061362361362	10.8894972781174	10.7910176305201	10.7987673452725	10.7051709198304	10.9234861910599	10.9547378785682	10.9321805348419	10.7668222587912	10.825838948218	10.9910726230675	10.901748119799	10.8397653613947	10.8828711072297	10.7508753056148	10.858219347316	FALSE	FALSE	FALSE	FALSE	7	nr	Nitrogen	Energy Metabolism	Entomoneis	Entomoneis		Entomoneis cf_allta CCMP 1522
G0215001986	11.0296230758141	10.8218445630635	10.3593113026669	9.65606489841947	9.14832211783532	10.5326531705831	10.963740577279	10.5361672720536	9.0142032282198	10.0328179542454	10.4898249771971	10.6095116712175	11.1082163496628	11.4407727084547	11.1864924750837	10.2552194153269	11.1261569914589	7.41227505585216	10.1652251400444	10.143158067209	10.7394039847959	10.7797377027934	10.6898791358999	FALSE	TRUE	FALSE	TRUE	2	rbcL	Carbon	Energy Metabolism	Entomoneis	Entomoneis		Entomoneis cf. alata
G0215001987	9.99328146138751	10.0718368246702	10.1230120720007	9.61669733069257	9.63319664978891	9.48195591870987	9.65472984979868	9.55738046619494	9.94442210675619	9.71405862855777	9.6380205251667	9.68634257251347	9.51675006766866	9.35953278647671	9.60110381308461	9.7017592285216	9.37780951752322	10.0355882819262	9.80169252933541	9.68478271174643	9.61233729207738	9.52971796379607	9.81748645228446	FALSE	FALSE	FALSE	TRUE	3	nr	Nitrogen	Energy Metabolism	Entomoneis	Entomoneis		Entomoneis cf. alata 76% protein level
G0215001988	12.6057061927546	12.3973951418855	12.0579359854507	11.0646781094682	10.7371794235154	12.0382491633595	12.044584699034	12.0758584850091	10.7032838706548	11.6236815591746	12.267932479729	11.9473757013909	12.2891825653456	12.5094581886746	12.3147992729297	11.2967399340039	12.0539503413855	8.449930845449	11.3556423618722	11.1484230252422	11.9201367322568	11.8304099290924	11.6663774935087	FALSE	TRUE	FALSE	TRUE	2	rbcL	Carbon	Energy Metabolism	Epipyxis	Epipyxis		Epipyxis aureus
G0215001989	12.6199230788533	12.347110126495	12.1007525391589	11.8386383153699	11.4279862067057	12.4495256566935	12.3899905121666	12.2543450895881	11.0215991862204	12.1712558164164	12.6760008968945	12.4045911614704	12.6215088706201	12.9154246192942	12.6387362349464	11.8894299831842	12.5066076160961	9.79710489223655	11.6363752623539	11.6727326408488	12.2025916400612	12.0906527017086	11.9495679135287	FALSE	TRUE	FALSE	FALSE	2	rbcL	Carbon	Energy Metabolism	Epipyxis	Epipyxis		Epipyxis pulchra
G0215001990	11.6770664452419	11.3122441458742	10.8602151242324	9.95425235396612	9.39478845448712	10.7045444750343	10.798597049725	10.280149272454	9.30970613808805	10.3611126869059	11.0738458352418	10.709972437982	11.0440715872673	11.2102964547648	11.1917594343751	9.80611858695542	10.8529355488245	7.72924837446205	10.0854994885987	10.0227914729421	10.8340166573864	10.3279139264896	10.591649779253	FALSE	TRUE	FALSE	TRUE	2	rbcL	Carbon	Energy Metabolism	Epipyxis	Epipyxis		Epipyxis pulchra
G0215001992	9.24623879661801	9.48257541729292	9.37383111025838	9.11705920547556	9.19891278820975	9.34394468000823	9.55790939677583	9.32084308260357	9.36863330375372	9.28894733227905	9.35555113463043	9.38124300592082	9.41176828565851	9.42059618298964	9.3843907805145	9.27445075282408	9.52695084526408	9.33099735730025	9.40626857373734	9.41938098520407	9.62398969406969	9.74621287968604	9.42098769851994	FALSE	FALSE	FALSE	FALSE	6	mopA		Unclassified	Erythrobacter	Erythrobacter		Erythrobacter sp. SD-21
G0215001996	10.7191429368574	10.4629389635196	10.082093187538	9.56796770912745	9.17543271961252	10.4377909364525	10.7149003180985	10.464349751623	9.08640498464438	9.8431512954431	10.5057185279093	10.4355840743923	10.9123425772598	11.4826565655541	11.0086695394192	9.99876666031091	10.9596923085701	7.65132611101059	10.0735773454695	9.99409511407897	10.5633831947789	10.367184966855	10.2477458174462	FALSE	TRUE	FALSE	FALSE	2	rbcL	Carbon	Energy Metabolism	Eucampia	Eucampia		Eucampia antarctica
G0215001998	11.8545277167122	11.7440360920222	11.6308312858389	10.8472237747705	10.6476557152324	11.3995314563982	11.486746900659	11.6393256377472	10.8804453654905	11.0952275236751	11.3011625671458	11.332771556075	11.7093489376387	11.7817689406952	11.7084333121388	11.1836213722721	11.4778692598851	10.1310073124602	11.2122821199662	11.1521753573683	11.4675077075427	11.3447904386033	11.3218767671048	FALSE	TRUE	FALSE	TRUE	2	rbcL	Carbon	Energy Metabolism	Eunotia	Eunotia		Eunotia minor
G0215001999	12.5536069609034	12.4309644208642	12.1704608080092	10.993235061534	10.4379181461453	11.8019226113139	12.2414599170037	11.9646257237902	10.7439816617545	11.3591165686462	11.7760924574682	11.9789554294133	12.2977950956803	12.362729003801	12.3623144965655	11.1296148710775	12.1296795126988	9.12112807742262	11.8126508562663	11.7527787126708	12.2335171365966	11.9631973597414	12.0356067983968	TRUE	TRUE	FALSE	TRUE	2	rbcL	Carbon	Energy Metabolism	Extubocellulus	Extubocellulus		Extubocellulus spinifer
G0215002001	11.0544440100991	10.8154675168148	10.4718131413075	9.53346956832377	9.39563591493124	10.5125285594736	10.8334084966856	10.5377941320263	9.21181143308889	10.0438854150596	10.6572227988115	10.6701581890431	10.944226166344	10.9372914682271	11.0263229956543	9.73816319320589	10.6409188950463	8.18684824393116	10.2037980876506	10.0733535670529	10.8967774953674	10.7547757117238	10.7834919416704	TRUE	TRUE	FALSE	TRUE	2	rbcL	Carbon	Energy Metabolism	Fallacia	Fallacia		Fallacia sp. E3661
G0215002009	10.9070063667997	10.6477010010611	10.3578898452499	10.0977042764761	9.8420091234482	11.0697179745769	11.3238440483055	11.0136030888655	9.75089133129833	10.6194569678101	11.2064854701514	10.9860807514884	11.3925258610506	11.5009405886314	11.5643425149995	10.3020154653261	11.3224080734071	8.47200590249766	10.7805486787228	10.7564931159138	11.392042755321	11.2208310217316	11.1563160684827	TRUE	TRUE	FALSE	FALSE	2	rbcL	Carbon	Energy Metabolism	Fragilaria	Fragilaria		Fragilaria sp. HGC-2007-1
G0215002015	9.8586644239832	9.87045147365459	9.88905333656534	9.62694393835136	9.62878633147474	9.79556759523988	10.0459375101154	9.90806064456526	9.74481850479617	9.83021367998351	9.93694348544208	9.92916599421699	9.94695979515951	10.1077406386509	10.0331304338603	9.72154462989394	9.94977026521411	9.66367149110138	9.89537207533236	9.96679054234538	9.95633973703212	9.95378132808358	9.95661894907752	FALSE	FALSE	FALSE	FALSE	2	glpQ	Phosphorus	Lipid Metabolism	Fragilariopsis	Fragilariopsis		Fragilariopsis cylindrus
G0215002017	9.59434519362253	9.59234142074308	9.88592654215914	9.56164319046793	9.8672363050124	9.8329489178484	9.96082798583956	9.95894681168457	9.79204207269856	9.90176972067912	10.2254478571419	9.70094101197878	10.0432844554033	9.65302679096171	10.0224811699629	9.69459553864889	9.69330568356817	9.83739642476378	9.94147869112228	9.83877762338424	10.1529772252362	10.0342730973151	10.0767378107611	FALSE	FALSE	FALSE	FALSE	6	nr	Nitrogen	Energy Metabolism	Fragilariopsis	Fragilariopsis		Fragilariopsis cylindrus
G0215002025	12.8207904874039	12.5267941554832	12.0705434812739	11.2084180369994	10.8008105712964	11.7271826088385	12.2125660434856	12.1606855005362	10.8495392060504	11.5027388126311	12.0175907844476	12.0944880929709	12.3187345197997	12.4519251813594	12.4548153253785	11.5070616890537	12.0123369139757	9.11708066566811	11.9288335120706	11.8438083441156	12.2880961855553	12.1653230638545	12.1455105029387	FALSE	FALSE	FALSE	FALSE	2	rbcL	Carbon	Energy Metabolism	Fragilariopsis	Fragilariopsis		Fragilariopsis cylindrus
G0215002031	11.6194211808664	11.4155621515934	10.8389114980626	10.3424881987747	10.0729145616822	11.2326154650101	11.3408060251009	11.337831186178	9.71715562878832	10.57945468825	11.1612143911237	11.0601825661535	11.6804049598985	11.7090289870063	11.7319794881668	10.5541056325398	11.3759148413643	8.19208968906743	10.8370132354385	10.79139787135	11.50976357697	11.0799080101934	11.0099409514491	FALSE	TRUE	FALSE	TRUE	2	rbcL	Carbon	Energy Metabolism	Fragilariopsis	Fragilariopsis		Fragilariopsis kerguelensis
G0215002032	11.7241867428069	11.4241201294586	11.0725411779525	10.3899205147553	10.1786661148436	11.4666940247898	11.6228281940527	11.3632197939222	9.97657022947362	10.5847833668884	11.3736350930382	11.2048825398792	11.8121939689513	12.0704001474013	11.8872048504079	10.9358100059315	11.7573447996884	8.98936384802927	10.8898744397504	10.8270222242452	11.440971356028	11.3074313867583	11.2012419366599	FALSE	TRUE	FALSE	TRUE	2	rbcL	Carbon	Energy Metabolism	Fragilariopsis	Fragilariopsis		Fragilariopsis kerguelensis
G0215002035	11.5461856014856	11.6130499266265	11.6869070670613	11.4169011107226	11.6484168485474	11.5926160743152	11.7811694631979	11.676337701124	11.8910344714604	11.6330014662382	11.5773022333232	11.6809465262424	11.6404339524621	11.4967130922857	11.6113903651666	11.6768607230826	11.6998125204933	11.8888408876824	11.935783462796	11.9098269341546	11.7277349804715	11.8998781183815	11.8995651636479	FALSE	FALSE	FALSE	FALSE	8	mopA		Unclassified	Fulvimarina	Fulvimarina		Fulvimarina pelagi HTCC2506
G0215002037	9.53973608679408	9.36958780488431	9.30632473184757	9.67366392450454	9.75171308422641	9.93800652018841	9.80868316890429	9.71023335908021	9.90234577157148	9.84414742306308	9.67859950047239	9.77702721591342	9.81786227760048	9.74329175555464	9.8679754490571	9.67724122543259	9.96285854167663	9.61514785725656	9.86581543831069	9.75704926932736	9.77252106996328	9.66332273820889	9.896394967587	FALSE	FALSE	FALSE	FALSE	1	dddQ	DMSP	Microbial metabolism in diverse environments	Fusobacterium	Fusobacterium		Fusobacterium nucleatum subsp. polymorphum ATCC 10953
G0215002038	10.3313848503642	10.2064850729287	10.2487494404047	10.2085851712618	10.3067771666213	10.2889486640361	10.2474819273299	10.4855367285021	10.1010355260401	10.031178708186	10.022895069141	10.1179704926108	10.2917151773132	10.2196018710053	10.2047026993201	10.0641552115757	10.2595338944992	10.3826281102163	10.3799611176173	10.1889167981754	10.1670203985525	10.1174244691382	10.243997635462	FALSE	FALSE	FALSE	FALSE	3	dddQ	DMSP	Microbial metabolism in diverse environments	Fusobacterium	Fusobacterium		Fusobacterium nucleatum subsp. vincentii ATCC 49256
G0215002043	10.0076788834544	10.0143638258127	9.80774303940022	10.0805653364842	10.1225076945738	9.9797896357916	9.98988819354172	10.0757904517842	10.277548964817	10.0389236146049	9.89183064346668	10.1565581970725	9.97727405008096	9.76063331369986	9.95465514618555	10.0450975269004	9.88906555476283	10.3763933364956	10.1868112593616	10.1930747888418	9.988276417552	9.8384567070754	10.0833437003555	FALSE	FALSE	FALSE	FALSE	1	phoD	Phosphorus	Microbial metabolism in diverse environments	Gamma-proteo.	gamma proteobacterium		gamma proteobacterium HIMB55
G0215002045	9.21397890310873	9.3925706083551	9.22275535978931	9.41636810726216	9.38953300745672	9.30000579221803	9.44910369388849	9.19491754072644	9.45334240766027	9.35537810394258	9.30347436579742	9.36967280126676	9.1822077375762	9.20714968846405	9.3147120277448	9.3707604930266	9.35938837655608	9.69441427889353	9.45214839503649	9.37306820322785	9.50324249478602	9.27796622664647	9.32748318437006	FALSE	FALSE	FALSE	FALSE	1	phoD	Phosphorus	Microbial metabolism in diverse environments	Gamma-proteo.	gamma proteobacterium		gamma proteobacterium HIMB55
G0215002051	7.91207613323545	7.94603010623486	7.80505123134103	9.41586511473801	9.28201517226469	8.62745499302835	8.49512224707976	8.8593310779527	9.31962376792467	8.88145092944539	8.65405776752459	8.80479106728814	8.71110477554175	8.43137023084124	8.80643937247473	8.85745092640015	8.41736456647442	9.52784906884751	8.87973755809225	8.71191627346701	8.46457087396561	7.85468373042865	8.49819866486072	TRUE	FALSE	FALSE	TRUE	1	phoD	Phosphorus	Microbial metabolism in diverse environments	Gamma-proteo.	gamma proteobacterium		gamma proteobacterium HIMB55
G0215002052	9.23496424887604	9.34873512965989	9.20157321985504	8.9470438897106	9.05338993692429	8.84552827706043	9.02120177464562	9.08287235813647	9.18944460131298	8.94567618022661	8.85716378840238	8.96457977130721	8.98060609951915	9.0011881983948	8.85045756459495	8.95336356776351	8.96676672125628	9.3207588910637	9.10849818207147	9.04651441893684	8.81661412611117	8.89860880770529	9.06708726600329	FALSE	FALSE	FALSE	FALSE	3	phoD	Phosphorus	Microbial metabolism in diverse environments	Gamma-proteo.	gamma proteobacterium		gamma proteobacterium HIMB55
G0215002053	9.87497617141171	10.0174161454797	10.0186476889454	9.40737768440423	9.70976931633428	9.82309466169648	10.1570473865461	9.88215151946376	9.76426140125814	9.94108109142478	10.0176120112692	9.97859952335718	10.0396108695789	9.98119628328414	10.0450788078442	9.78429010419828	9.99057061785866	9.64272693382937	10.0705883209406	10.0113173282652	10.0519390641641	10.0174566644007	10.1171081522451	TRUE	TRUE	FALSE	FALSE	2	phoD	Phosphorus	Microbial metabolism in diverse environments	Gamma-proteo.	gamma proteobacterium		gamma proteobacterium HIMB55
G0215002057	9.32272203908863	9.22696337961142	9.30516981073681	8.91495184330044	9.14974670689175	9.0277885000081	9.3297851537665	9.26713013321323	9.23927792265778	9.18498983191043	8.99770797536948	9.15064690461891	9.02541702855024	8.96531042254127	9.13356349031886	9.19601344920104	9.09807813319587	9.7888944884436	9.53537960914552	9.29897843871949	9.14226178300772	9.31022236042658	9.35239411971249	FALSE	FALSE	FALSE	FALSE	3	phoD	Phosphorus	Microbial metabolism in diverse environments	Gamma-proteo.	gamma proteobacterium		gamma proteobacterium HIMB55
G0215002058	10.2611281908968	10.2377877139744	10.2277480636567	10.0637700170273	10.0785756203971	10.0912758201749	10.2441801255322	9.97034665220391	10.0524401536172	10.136066969546	10.2041834073973	10.2006418513677	10.1534533124964	10.2286976087495	10.2568811287215	10.0961492672928	10.2025270910804	10.1023405703346	10.1550888334456	10.0024925203128	10.1845720018877	10.1444689825614	10.1758653772353	FALSE	FALSE	FALSE	FALSE	2	phoD	Phosphorus	Microbial metabolism in diverse environments	Gamma-proteo.	gamma proteobacterium		gamma proteobacterium HIMB55
G0215002059	10.3459914465472	10.4600459215953	10.4338713441203	10.2521135681381	10.2769395148748	10.2898262555155	10.426359902801	10.3177392732963	10.2999895444004	10.4360787741678	10.457102949598	10.3266195797393	10.3075059830315	10.1930071673732	10.3235110425889	10.3458723567953	10.3010193145248	10.4530539487312	10.4725820604656	10.3704715404315	10.3690631596552	10.4354815291017	10.4455345235761	FALSE	FALSE	FALSE	FALSE	4	phoD	Phosphorus	Microbial metabolism in diverse environments	Gamma-proteo.	gamma proteobacterium		gamma proteobacterium HIMB55
G0215002062	10.9064713453914	11.1339440603695	11.2718897959877	10.8958248697433	11.0256584923052	11.0294822102538	11.2160918262351	10.9896160311356	11.1932994526442	11.1919815306612	11.0660571958823	11.0565954854221	11.0409331324081	10.8940671787536	11.0629152689922	11.0754169037546	11.002749904365	11.2549413486765	11.2636466311675	11.2001904250732	11.1579567770889	11.3076383900614	11.1960038218108	FALSE	FALSE	FALSE	FALSE	8	phoD	Phosphorus	Microbial metabolism in diverse environments	Gamma-proteo.	gamma proteobacterium		gamma proteobacterium HIMB55
G0215002064	8.96060262977537	9.02433499902259	9.1629871381217	8.78520461089415	8.89752204929235	8.97921014305884	9.17834490036314	8.92037621432821	9.19587811679483	9.08783199343635	8.91444494363817	8.99031915454648	8.79987946841579	8.94523926051879	8.86991753281677	8.93137395391835	9.08341021467813	9.07614161213392	9.01947092663766	9.06235997794742	9.0184319762269	9.13022756971373	9.14181082576847	FALSE	FALSE	FALSE	FALSE	8	phoD	Phosphorus	Microbial metabolism in diverse environments	Gamma-proteo.	gamma proteobacterium		gamma proteobacterium HIMB55
G0215002065	8.69248264207137	8.7527113077893	8.7581908337136	8.79697334743284	8.53535419490894	8.49603336508248	8.40236758020836	8.60851793256514	8.60836178677683	8.66089294591075	8.48486277149756	8.69412408893156	8.4417095229466	8.46428832082145	8.42087999681207	8.34180521576782	8.49734010915845	8.90800120823384	8.76680982687736	8.65891490836033	8.35660954277087	8.43696447530938	8.65952143258697	FALSE	FALSE	FALSE	FALSE	3	phoD	Phosphorus	Microbial metabolism in diverse environments	Gamma-proteo.	gamma proteobacterium		gamma proteobacterium HIMB55
G0215002068	10.9505823469675	10.8244448273465	11.0830483111831	10.6871422051519	10.7977717195316	10.8097065872563	11.1312494428904	10.8426993064417	10.9317779331232	10.8863099648706	10.8832406709468	10.9042273800831	11.0792011085841	10.8258562815587	10.9361769877209	10.7424564461255	10.8434260637265	10.882764559601	11.0825497750507	10.9709716393386	11.0820772388617	10.9891042233793	11.1289888698262	FALSE	FALSE	FALSE	FALSE	6	phoD	Phosphorus	Microbial metabolism in diverse environments	Gamma-proteo.	gamma proteobacterium		gamma proteobacterium HIMB55
G0215002069	10.0322251492038	10.1729770498091	10.1299269283507	10.1135893728641	10.0671255178141	10.0775073847241	10.2026180051555	10.2728207911303	10.0588402809752	10.0022964171579	10.1833203846821	10.062312874967	10.0648428482364	10.2194489193023	10.0860155218533	10.1237481282214	10.1792862545697	10.1379092417384	10.1028271603344	10.0531454159778	10.0568270939691	10.0164676231988	10.1574837716996	FALSE	FALSE	FALSE	FALSE	2	phoD	Phosphorus	Microbial metabolism in diverse environments	Gamma-proteo.	gamma proteobacterium		gamma proteobacterium HIMB55
G0215002072	8.82659064082644	9.09173590986338	8.72003040646403	8.82627351573663	8.81946665005144	8.79311655518174	8.85589043938229	9.06003308879168	8.92801263484876	8.74622757471192	8.69681847823229	8.76738085472337	8.83948793714314	8.7783025012919	8.8724210262069	8.89606549657258	8.87851262418739	8.97254544696205	9.05508305555516	8.90596947532907	8.70151332434709	8.84576766653146	8.85120970315697	FALSE	FALSE	FALSE	FALSE	1	phoD	Phosphorus	Microbial metabolism in diverse environments	Gamma-proteo.	gamma proteobacterium		gamma proteobacterium HIMB55
G0215002073	9.38239801369429	9.39769517552886	9.29969580024782	9.229153365396	9.2581216803229	9.35150277396473	9.41805348764559	9.36336333218302	9.36530556361054	9.33752625088461	9.4475638045557	9.38673257507005	9.42154594778743	9.52588176263417	9.34240819575712	9.33019183755429	9.44694390247079	9.42921001450962	9.41070718678203	9.2493853756275	9.47135454152998	9.20077930610752	9.45308543103949	FALSE	FALSE	FALSE	FALSE	7	phoD	Phosphorus	Microbial metabolism in diverse environments	Gamma-proteo.	gamma proteobacterium		gamma proteobacterium HIMB55
G0215002075	9.40128291066596	9.54755639230226	9.37381378029486	9.2174425776429	9.18370872498473	9.28237542462941	9.54716728048457	9.51284729508343	9.29841366539105	9.34381653002631	9.55511138842225	9.37949907543814	9.40946977793165	9.41953439714564	9.44314280824581	9.25849589734264	9.55988780421666	9.31180699609455	9.43721748037558	9.43620632283845	9.50058535325749	9.40355645021096	9.5868761819319	FALSE	FALSE	FALSE	FALSE	6	phoD	Phosphorus	Microbial metabolism in diverse environments	Gamma-proteo.	gamma proteobacterium		gamma proteobacterium HIMB55
G0215002078	10.123663394702	9.93598243608576	10.1472718914727	10.1921431998625	9.89289138376393	10.2075110627691	10.2862076819827	10.2133990321795	10.0724254910994	10.1852888616279	10.3098189887264	10.2446279744313	10.3402436749573	10.2506306520363	10.5008854019813	9.92291478700457	10.1596448284485	10.0136265094412	10.3268245438384	10.2068180819444	10.4734110278314	10.3615517475766	10.3966790808785	FALSE	FALSE	FALSE	FALSE	2	phoD	Phosphorus	Microbial metabolism in diverse environments	Gamma-proteo.	gamma proteobacterium		gamma proteobacterium HIMB55
G0215002079	9.95384048408	10.1568481132743	10.0191566446426	9.59240959535334	9.5244635501779	9.64751733254751	9.93569016309888	9.92527899715549	9.81052013099258	9.92274157416684	9.90710479524885	9.83816252674922	9.72154504659168	9.65750757445233	9.69903848140913	9.51365888754099	9.62954577552977	9.70442140957857	9.95277248556764	9.92761217062799	10.0163466327523	9.90231433574795	9.98122217657686	FALSE	FALSE	FALSE	TRUE	4	phoD	Phosphorus	Microbial metabolism in diverse environments	Gamma-proteo.	gamma proteobacterium		gamma proteobacterium HIMB55
G0215002080	8.00021964429872	8.60564307635715	8.45608264634699	9.00959953133584	9.02043964778579	8.54564436493646	8.83484191061391	8.70145388039914	9.13653141032951	8.9372970838002	8.71827589205894	8.90988815775062	8.60201193284275	8.19125106123576	8.69711228477935	8.61241940200643	8.41865166618204	9.19366536475657	8.92518551646635	8.79528356075783	9.13321558814264	8.81175806297261	8.83405620917267	FALSE	FALSE	FALSE	FALSE	1	phoD	Phosphorus	Microbial metabolism in diverse environments	Gamma-proteo.	gamma proteobacterium		gamma proteobacterium HIMB55
G0215002081	8.84003965255411	8.93432437150354	9.11413349322323	8.73800541159325	8.77443850481795	8.83343199107161	8.82752949994462	8.95754921658855	8.77397778453266	8.81109172193682	8.90972123071308	8.97399295093503	8.7594408881185	8.98321514337736	8.91801176813203	8.80579282186776	8.94673868023194	8.97566369832091	9.0383685147353	8.77893366517804	8.91749171328641	8.79078200476606	9.00204659321336	FALSE	FALSE	FALSE	FALSE	4	phoD	Phosphorus	Microbial metabolism in diverse environments	Gamma-proteo.	gamma proteobacterium		gamma proteobacterium HIMB55
G0215002084	9.52947238506089	9.76253660476934	9.60684101354127	9.32096252633641	9.38194233357812	9.38906971578697	9.39041366804058	9.55414959945952	9.31836099504599	9.42040388675269	9.35614383802376	9.41412042262157	9.44183410943281	9.38285836003576	9.44061617909238	9.44596714937253	9.40869028443031	9.57804302151213	9.48989170731048	9.325402009193	9.37290409983622	9.33643708026048	9.59696003144721	FALSE	FALSE	FALSE	FALSE	3	phoD	Phosphorus	Microbial metabolism in diverse environments	Gamma-proteo.	gamma proteobacterium		gamma proteobacterium HIMB55
G0215002088	9.64719836107604	9.74801540121445	9.6900187143991	9.46508664347719	9.66323058582635	9.74801203451796	9.82606588078763	10.0176110407116	9.51631158366629	9.6826697604851	9.88525434938791	9.67440434039842	9.75525873187962	9.66458743989831	9.79113486080222	9.62954458364202	9.63596013583421	9.7314482169758	9.75339428018479	9.87653523547861	9.82782490910493	9.77596173271985	9.74083286983214	FALSE	FALSE	FALSE	FALSE	2	dddD	DMSP	Microbial metabolism in diverse environments	Gamma-proteo.	gamma proteobacterium		gamma proteobacterium HTCC2207
G0215002092	9.38314951713449	9.47476911434512	9.73920578574366	9.43663119146558	9.65683768865503	9.57292578692492	9.66396887449958	9.64895753334534	9.89494653281502	9.78835175501472	9.67261259054335	9.70796496147045	9.54242775933621	9.49824083842313	9.53516014269874	9.68817754065407	9.63478073813289	10.0974489322864	9.85531571518371	9.84176171937074	9.64209907405591	9.76258081471178	9.7657548936545	FALSE	FALSE	FALSE	FALSE	1	dddD	DMSP	Microbial metabolism in diverse environments	Gamma-proteo.	gamma proteobacterium		gamma proteobacterium HTCC2207
G0215002095	8.92368873080998	9.1136373750305	9.02458419743447	8.7216706904539	8.72880160673465	8.87836277885288	9.02547766319262	8.75045194969731	8.80533891082589	8.93187290277547	8.89040250602823	8.84423147825546	9.11281703923612	8.94441152228379	9.09370449507803	8.76902962475429	8.79137871523256	8.86247764047877	8.99813780857064	8.72812818424943	9.03909722254197	8.95404429643356	9.15195231706808	FALSE	FALSE	FALSE	FALSE	6	dddD	DMSP	Microbial metabolism in diverse environments	Gamma-proteo.	gamma proteobacterium		gamma proteobacterium HTCC2207
G0215002101	9.93300723942902	9.77236644802713	9.77908880567058	9.51156081892565	9.51016423427543	9.50858627065795	9.54978055599239	9.63911614063625	9.58036085012398	9.5546457131397	9.4928168463025	9.60921494701682	9.52870978604329	9.4743384190165	9.55820811276212	9.56672040880002	9.49376354788543	9.91102088292712	9.62163696101453	9.63378826478344	9.54950633179559	9.20348749647048	9.69909864584741	FALSE	FALSE	FALSE	FALSE	3	phoD	Phosphorus	Microbial metabolism in diverse environments	Gamma-proteo.	gamma proteobacterium		gamma proteobacterium HTCC2207
G0215002104	9.29889045981108	9.44130749554271	9.37799832847836	9.04098328505939	9.10459305423583	9.00016286353993	9.2076455685749	8.97864553231439	9.23585242967826	9.04518556885314	9.01248462246689	8.97364018853469	8.98068429066381	8.88717113527361	9.02496835921236	9.0647994346312	9.1434437782315	9.39456512827446	9.15101936251375	9.29501868974114	9.08988445452862	9.22008973108924	9.35285599776906	FALSE	FALSE	FALSE	FALSE	3	phoD	Phosphorus	Microbial metabolism in diverse environments	Gamma-proteo.	gamma proteobacterium		gamma proteobacterium HTCC2207
G0215002109	11.6452270877656	11.7032067828844	11.7053915891889	11.7746289347974	12.0010275328168	11.7327792039689	11.8350388867277	12.0026518606008	11.8312366666136	11.769483948064	11.6611006860529	11.8362061750792	11.7502815849675	11.7332218415905	11.6544202999248	11.8502955915372	11.7435151716678	12.27668182748	11.9054838926863	11.8752891776864	11.7200336431151	11.7606352640504	11.8810131398121	FALSE	FALSE	FALSE	FALSE	1	phoD	Phosphorus	Microbial metabolism in diverse environments	Gamma-proteo.	gamma proteobacterium		gamma proteobacterium HTCC2207
G0215002117	9.265519621564	9.434452201381	9.3171041856381	8.75930546325564	8.89246154305201	9.00417125431099	9.10189509291563	9.00214593804441	8.98671194161403	8.99352636952662	9.10734794607491	9.08630915857882	9.13280714132103	9.15444607940093	9.17625302379258	8.78003523768621	9.12483813962731	9.17436016858083	9.13306285941733	9.06941416965041	9.03865637302524	9.05184166008527	9.03776091015949	FALSE	FALSE	FALSE	TRUE	4	phoD	Phosphorus	Microbial metabolism in diverse environments	Gamma-proteo.	gamma proteobacterium		gamma proteobacterium HTCC2207
G0215002121	9.53852292202809	9.67819405857224	9.62897110639046	9.16338462179964	9.52419459960592	9.53053943376517	9.58671565266612	9.59136452708885	9.44793752325167	9.59156803951952	9.65800476681371	9.49331554312429	9.53385501734776	9.71431157507991	9.71238476103541	9.46723908070209	9.50637806393181	9.44179182326475	9.56415354457231	9.51967280525008	9.4711135011641	9.53785442140105	9.64995546440221	FALSE	FALSE	FALSE	FALSE	2	phoD	Phosphorus	Microbial metabolism in diverse environments	Gamma-proteo.	gamma proteobacterium		gamma proteobacterium HTCC2207
G0215002123	9.34350613856398	9.49176922150812	9.10806308068108	8.94855469866158	9.17497162310042	9.03422178282262	9.19155855461326	9.1489331739228	9.20409859091374	8.94864917559929	9.20189881013101	8.93841411645336	9.1059802188179	9.09497859218694	9.09970402157043	9.17861962416137	9.24856404690145	9.34555739884757	9.30430271203578	9.18022539508636	9.10815933332312	9.10169584803865	9.21077582025982	FALSE	FALSE	FALSE	FALSE	3	phoD	Phosphorus	Microbial metabolism in diverse environments	Gamma-proteo.	gamma proteobacterium		gamma proteobacterium HTCC2207
G0215002125	10.0034086183966	10.0749065851881	10.1445437621974	9.83442085372941	9.78900149479523	9.63420268438902	10.1300790243869	10.0680161853288	10.0478867570291	9.80117588294194	9.88181453367808	9.92313504551947	9.93091723094432	10.188967058304	9.96980498006262	10.004597290146	10.1743583456005	9.9316715774447	10.0834491603782	10.1211790743945	9.98809866905454	10.0723987498491	10.0228917847541	FALSE	FALSE	FALSE	FALSE	4	phoD	Phosphorus	Microbial metabolism in diverse environments	Gamma-proteo.	gamma proteobacterium		gamma proteobacterium HTCC2207
G0215002126	9.10109196477322	9.38273016708672	9.26266471391961	9.04431898978606	9.2559474458605	9.22183032953493	9.25692556154844	9.05621242999696	9.24699164495031	9.06276109505532	9.20918560265867	9.23555917778483	9.25138660904998	9.47750703955804	9.34085492800151	9.26324544201266	9.50088266336554	9.25999966528983	9.26936002562371	9.24414957466158	9.15638106061439	9.01844151577992	9.38592957167188	FALSE	FALSE	FALSE	FALSE	5	phoD	Phosphorus	Microbial metabolism in diverse environments	Gamma-proteo.	gamma proteobacterium		gamma proteobacterium HTCC2207
G0215002130	9.40126153257517	9.82755798841859	9.88639795512806	9.20403447122156	9.06755122790238	8.97529806468033	9.06365764683472	9.27183658605517	9.2505068162057	9.02768429156157	9.0329129171357	8.95033127906702	8.74826068368822	8.51217889068934	9.11054333378365	9.01977948592865	8.84457816893249	9.1743755890479	9.15936666186739	9.19957890750354	8.98898617344171	9.34163727660888	9.07856450664867	FALSE	FALSE	FALSE	TRUE	3	phoD	Phosphorus	Microbial metabolism in diverse environments	Gamma-proteo.	gamma proteobacterium		gamma proteobacterium HTCC2207
G0215002137	9.34484485735551	9.3986722580314	9.22597561340561	9.39125352826949	9.23736789486004	9.230001108532	9.50079506608521	9.37461056463995	9.23646244215337	9.30637527311403	9.34408993686295	9.50798329128696	9.36415687384493	9.5272254019759	9.41555220583181	9.23974585137586	9.39792115566646	9.15115436355292	9.35612862381762	9.29934312388608	9.35452595305732	9.09368002418299	9.46180043427043	FALSE	FALSE	FALSE	FALSE	2	phoD	Phosphorus	Microbial metabolism in diverse environments	Gamma-proteo.	gamma proteobacterium		gamma proteobacterium HTCC2207
G0215002138	9.98672298935557	10.1652387057528	10.1225835305048	9.65422664009488	9.85962114367898	9.76434280378806	9.86132541359171	9.71920002138298	9.91934678521053	9.73657649506752	9.66294769541405	9.77938599426836	9.75955091141513	9.68123625189587	9.75988120342692	9.82275179116536	9.69143977137067	10.0662015894805	9.82417618674454	9.77058629995373	9.64381841792698	9.8485707912527	9.8447956924379	FALSE	FALSE	FALSE	FALSE	3	phoD	Phosphorus	Microbial metabolism in diverse environments	Gamma-proteo.	gamma proteobacterium		gamma proteobacterium HTCC2207
G0215002140	9.62613385882385	9.59190732419495	9.50914819683161	9.34736848175289	9.4981292398612	9.57976789152016	9.52325068007495	9.83141190357851	9.45902488392958	9.4719214149076	9.47848434032818	9.5532441072125	9.68702279508166	9.57567337752644	9.64431159925485	9.49971044714651	9.66127083434302	9.61098120151243	9.51327035531387	9.48248706159844	9.54068520558984	9.33175042577037	9.6051473306851	FALSE	FALSE	FALSE	FALSE	9	phoD	Phosphorus	Microbial metabolism in diverse environments	Gamma-proteo.	gamma proteobacterium		gamma proteobacterium HTCC2207
G0215002141	9.33694195517146	9.51696735795669	9.43915624234176	9.149384650753	9.41203428265656	9.28304646367504	9.3396483370199	9.44720237159283	9.28180338496081	9.30516666049894	9.36399758491873	9.24023814458522	9.33060272066366	9.41128600808232	9.36552177586231	9.42322524602251	9.34357578754426	9.41550299764946	9.4206992948674	9.30383331554279	9.2602430243617	9.23475680293047	9.39189576902397	FALSE	FALSE	FALSE	FALSE	3	phoD	Phosphorus	Microbial metabolism in diverse environments	Gamma-proteo.	gamma proteobacterium		gamma proteobacterium HTCC2207
G0215002143	8.94512837727488	8.94273069427799	8.89982707778004	8.87127370759385	8.82274952947794	8.53507101565379	8.49971301572641	8.89703759612173	8.84055858443095	8.65197684280708	8.41331388181158	8.56077810944109	8.52309705229413	8.40611220510132	8.52753841153687	8.80838892881503	8.45128234688993	9.14310806612676	8.79104123894168	8.71766774083826	8.60928328439529	8.51957427988645	8.65730586708407	FALSE	FALSE	FALSE	FALSE	3	phoD	Phosphorus	Microbial metabolism in diverse environments	Gamma-proteo.	gamma proteobacterium		gamma proteobacterium HTCC2207
G0215002150	8.74219060539858	8.69288913657444	8.86682899022306	8.88201375348233	8.82679131395928	8.61011838128458	8.54141317532435	8.74085267693867	8.74826764877743	8.75203904886394	8.66026385754196	8.75043990935667	8.48436905375103	8.77311554932361	8.54230290819592	8.6833979527969	8.63699313105511	9.23893958158501	8.71962163844624	8.64688810047691	8.72204257008631	8.73673181768461	8.743485256642	FALSE	FALSE	FALSE	FALSE	1	phoD	Phosphorus	Microbial metabolism in diverse environments	Gamma-proteo.	gamma proteobacterium		gamma proteobacterium HTCC2207
G0215002151	8.46055031872958	8.22514148054172	8.39486710028253	8.89340940915166	8.9558392737363	8.48718586867349	8.31889384453921	8.39113949003801	8.85721053700415	8.84025797293471	8.58772320236741	8.87144031190738	8.21418571217309	8.24197885177543	8.31034555122847	8.5818677412292	8.22168479267484	9.20675123397298	8.65566832021201	8.51364158966422	8.28636325870784	8.2064812660437	8.52086306176817	FALSE	TRUE	FALSE	TRUE	1	phoD	Phosphorus	Microbial metabolism in diverse environments	Gamma-proteo.	gamma proteobacterium		gamma proteobacterium HTCC2207
G0215002153	10.0005303371929	10.105416115737	9.89561018960178	9.83045912767585	9.94417552637096	10.0563342037965	10.1431506893004	9.99749775743313	10.0387535320933	10.0147770314825	9.95944014927156	9.90485465020647	9.97099328042168	9.97246276640804	10.0286919729437	10.0421068990437	10.0143728363113	10.0848659375989	10.1385989022531	10.007030591349	10.004831957468	10.0995860102835	10.1817415284149	FALSE	FALSE	FALSE	FALSE	8	phoD	Phosphorus	Microbial metabolism in diverse environments	Gamma-proteo.	gamma proteobacterium		gamma proteobacterium HTCC2207
G0215002155	11.8249416815939	11.8635012271306	11.9347457090979	11.7968006574356	11.9841296098991	11.7047805878279	11.9361914764495	11.8874254364847	11.9935632610812	11.8368574626207	11.716978296416	11.8531482227812	11.7367465381369	11.6222180249473	11.7236507606775	11.8623303258035	11.6797936331355	12.1969901536067	12.0762120962227	12.006426613972	11.7927045967248	11.9910064281704	12.0131076252574	FALSE	FALSE	FALSE	FALSE	8	phoD	Phosphorus	Microbial metabolism in diverse environments	Gamma-proteo.	gamma proteobacterium		gamma proteobacterium HTCC2207
G0215002158	9.21271797861384	9.10209537805105	9.12107225823589	9.16030340904582	8.80115553283521	8.71374994151777	8.92106125645197	9.1299609665613	9.08833089242432	9.09857129262299	8.88220031745703	9.03100714957677	8.75627314611513	8.8887475735631	8.70699682951468	8.71962601198847	8.82223745941165	9.33672599804548	9.02520463290065	8.90762251186235	8.89898958102113	9.05261594269181	8.94792869460994	FALSE	FALSE	FALSE	FALSE	3	phoD	Phosphorus	Microbial metabolism in diverse environments	Gamma-proteo.	gamma proteobacterium		gamma proteobacterium HTCC2207
G0215002162	9.16030523917374	9.10315466717402	9.26224115302488	9.04395656646862	8.9711695722063	8.83999203292108	9.05833096772845	9.04826270715528	9.09290393842914	9.08687758184517	9.00609890304382	9.04258473369532	8.88760378515204	8.91502759410037	8.99073770661467	9.02106864577834	9.05648937588383	9.32901455663063	9.10887356473735	8.9715153701569	9.08917391859452	8.88681438235823	9.16738107810605	FALSE	FALSE	FALSE	FALSE	3	phoD	Phosphorus	Microbial metabolism in diverse environments	Gamma-proteo.	gamma proteobacterium		gamma proteobacterium HTCC2207
G0215002163	9.61221625364419	9.62992984179154	9.5418768681602	9.5348765970382	9.69385357192822	9.49601446676241	9.50894933372774	9.44432638168393	9.64119103237995	9.54608231866525	9.29635677380423	9.45316333444065	9.36977325368074	9.39606316596584	9.52154755774528	9.65559562112002	9.53860145000205	9.84700740654579	9.68660033521745	9.56195015113784	9.28507106043742	9.43085730161955	9.49032840622456	FALSE	FALSE	FALSE	FALSE	1	phoD	Phosphorus	Microbial metabolism in diverse environments	Gamma-proteo.	gamma proteobacterium		gamma proteobacterium HTCC2207
G0215002165	11.0236341592871	10.9005673731084	11.0027178178186	11.1001014779768	11.1066225910478	10.8705110001223	10.9381062928874	11.2156073266155	11.2435639571584	10.731921407158	10.7729045262052	11.1063889384179	10.9283985518217	10.8238893985928	10.8370390429389	11.1139812635675	11.0004614253247	11.5342814747732	11.2686630460309	11.0118509640562	10.8311684591716	10.7006670559797	11.0842015232023	FALSE	FALSE	FALSE	FALSE	1	phoD	Phosphorus	Microbial metabolism in diverse environments	Gamma-proteo.	gamma proteobacterium		gamma proteobacterium HTCC2207
G0215002166	9.38427538058124	9.39400916039847	9.34966729393634	9.07381469227234	9.12931159786162	9.01754760957743	9.1005445298328	9.35147468191649	9.17153097848506	9.05796118340255	9.11035144678628	9.24286108609375	9.14347291336228	9.13573157570431	9.06925961064681	9.07392316053326	9.09828591511163	9.32037740436666	9.10652324021167	9.09724949765818	9.2259673493602	9.08008206949231	9.19632878486613	FALSE	FALSE	FALSE	FALSE	3	phoD	Phosphorus	Microbial metabolism in diverse environments	Gamma-proteo.	gamma proteobacterium		gamma proteobacterium HTCC2207
G0215002170	9.78018594810281	9.68503177467942	9.67576515081791	9.73145824271336	9.72498524986455	9.71954042218135	9.69376126531575	9.90667884982766	9.70135219845999	9.66885732799039	9.70059413811184	9.65085644344503	9.91940417536938	9.83832255863832	9.94366199874126	9.64333770655704	9.76866845708013	9.86242986187768	9.80328620700026	9.72247092094184	9.6921212031	9.63426787361838	9.70806870872715	FALSE	FALSE	FALSE	FALSE	9	urtA	Nitrogen	Membrane Transport	Gamma-proteo.	gamma proteobacterium		gamma proteobacterium HTCC2207
G0215002183	8.92105786154981	9.10112051855684	8.91612298048192	8.78398814733748	8.75651058770225	8.99729385307893	9.24956114088688	8.86752177835242	9.01513798637459	8.98725036851804	9.16395663147839	9.09165689897108	8.98084042418305	9.00701512461415	9.02450826214555	8.92071942378123	8.91619412917368	8.92772302486929	9.10014478693411	8.95467462040073	9.15682124353203	9.26633407851629	9.20084820262598	FALSE	FALSE	FALSE	FALSE	6	dddD	DMSP	Microbial metabolism in diverse environments	Gamma-proteo.	gamma proteobacterium		gammaproteobacterium HTCC2207
G0215002184	12.564685309147	12.0769098978132	11.8634448464805	10.9414140746783	10.4376135827236	12.0280020786963	12.3022337235	12.0459447803413	10.3988138939964	11.3940127582362	11.953974734905	11.9433253235341	12.4247990454708	12.458096195881	12.4934465830888	11.1365188209995	11.9648710106288	8.2816968239861	11.5360703522907	11.4408473108478	12.1221551900216	12.0605377342432	12.0832814889976	FALSE	TRUE	FALSE	TRUE	2	rbcL	Carbon	Energy Metabolism	Geminigera	Geminigera		Geminigera cryophila
G0215002185	9.76016373303711	10.0734841373687	10.0433125265211	9.34489563786464	9.65929967597948	9.80515817820397	10.1763901617452	9.74238517741107	9.75636608335965	9.87391397995755	10.078517807687	9.87099861855653	9.92814186354523	9.86713263808416	9.98801325879586	9.7203111997199	9.89177789362615	9.55860770577719	9.93377608294682	9.94858344466634	10.0265661759264	10.1249663638199	10.2222322850378	TRUE	FALSE	FALSE	FALSE	6	dmdA	DMSP	Microbial metabolism in diverse environments	Geobacter	Geobacter		Geobacter sulfurreducens KN400
G0215002187	11.543225299541	10.9966181632246	10.4733307091605	10.1399226648007	9.73841146521402	11.0132615035751	11.2530509188759	10.9734122121629	9.53140851720695	10.4953163893216	11.0368865406649	10.9260841052112	11.5463126814175	11.7721358949228	11.7222236434721	10.4459572147992	11.3341000635226	8.20062909177964	10.59075140945	10.651064024768	11.3525038068179	10.9882997166309	10.982128733441	FALSE	TRUE	FALSE	FALSE	2	rbcL	Carbon	Energy Metabolism	Gomphonema	Gomphonema		Gomphonema capitatum
G0215002190	12.2733321486587	11.7996596641272	11.4025877481735	10.0827669095046	9.83226918294065	11.2824430235496	11.6108596404502	11.2693778942705	9.62267075423797	10.6086282239812	11.2101285985651	11.1841809177778	11.7804056251149	11.8115763896518	11.7434627806668	10.5755163571709	11.4388593902897	7.99609510200849	10.8315999280261	10.7264957608218	11.225667037391	11.1656416220387	11.3274533652411	FALSE	TRUE	FALSE	TRUE	2	rbcL	Carbon	Energy Metabolism	Grammonema	Grammonema		Grammonema striatula
G0215002191	12.7516827169873	12.5076822978066	12.2538028481015	11.3041344156618	10.9116938782914	12.2782274546867	12.3582528504998	12.2150680061893	10.708865859381	11.8625243181032	12.2772839685748	12.227725955591	12.5382254504814	12.7721105744184	12.686534002401	11.7295095050936	12.3622873301334	8.6592108957862	11.6088134694563	11.5923649094133	12.326607894068	12.2229808803287	11.9912633372942	FALSE	TRUE	FALSE	TRUE	2	rbcL	Carbon	Energy Metabolism	Grammonema	Grammonema		Grammonema striatula
G0215002192	11.2252890581352	10.826394589972	10.3085102262515	9.89231913282824	9.67041630664827	10.8507998813665	10.729200157957	10.6359556805436	9.211840798292	10.3071030461009	10.6876211750966	10.5080650017508	11.0519332589019	11.2379487785009	11.0341125797525	10.1867284245992	10.8442806886452	8.00474729397722	10.0996000240777	10.096700857736	10.5325577600512	10.4597719899053	10.396286294255	FALSE	TRUE	FALSE	FALSE	2	rbcL	Carbon	Energy Metabolism	Grammonema	Grammonema		Grammonema striatula
G0215002193	10.5323904983506	10.104013165383	9.63074293054065	9.11164852969535	8.74864924621439	10.2336218109726	10.4447745902403	10.0836187440072	8.53958693634593	9.48353758263244	10.2832995274981	10.1094670773059	10.7385133605955	10.9903632868182	10.846721817032	9.34475299868484	10.5780653656405	7.07161376901421	9.48205764218029	9.47653506513396	10.472322420728	10.0397271366586	9.98256462320692	FALSE	TRUE	FALSE	FALSE	2	rbcL	Carbon	Energy Metabolism	Grammonema	Grammonema		Grammonema striatula
G0215002197	11.561793645503	11.1659316085856	10.7076832675516	9.90702799433767	9.62969645430835	11.0893312365407	11.3253527981428	11.0523191017065	9.58743186900715	10.4492074127517	10.9545407709824	11.0620540008536	11.4526541257706	11.6724236201349	11.6033550158054	10.0447997938732	11.1881301345806	7.77826893509841	10.679524732641	10.5437951098661	11.0932228747649	10.8047247882332	11.1455738293196	FALSE	TRUE	FALSE	TRUE	2	rbcL	Carbon	Energy Metabolism	Guillardia	Guillardia		Guillardia theta
G0215002198	9.53724932077575	9.51776508079836	9.61946476145217	8.84448305567826	8.82894802206709	8.81799318059762	9.09758236006821	8.62762321625916	9.21952671247714	9.12816793649555	9.0359427967564	9.07078751779522	9.07628560725126	8.86286513666659	8.99762681053057	9.06579168773998	9.02729879934067	9.27478492329495	9.10375505018289	9.3863843907415	9.23064269249795	9.20533687501763	9.17330239443488	FALSE	FALSE	FALSE	TRUE	4	ureB	Nitrogen	Energy Metabolism	Haloarcula	Haloarcula		Haloarcula marismortui ATCC 43049
G0215002200	10.5045559245737	10.8020516470949	10.5249109496757	10.4136351408913	10.6117121014804	10.6701460079357	10.7089081723882	10.5683811194406	10.6977969824915	10.5864471882345	10.5700213287615	10.6073930061575	10.5670581092474	10.4448932734279	10.5675085599519	10.6135552724899	10.4869664191557	10.8789141697487	10.8177788038033	10.7267111739982	10.6597257429486	10.7747110509764	10.7508105302265	FALSE	FALSE	FALSE	FALSE	8	ureD	Nitrogen	Energy Metabolism	Haloarcula	Haloarcula		Haloarcula marismortui ATCC 43049
G0215002201	9.43580696549334	9.51049178221046	9.32518230729948	8.75137862487086	9.02638655272731	9.47319334187096	9.41063663409813	9.55953018722594	8.96298365967492	9.3647137601391	9.18639012882104	9.13853327554674	9.48066899343769	9.68732190082888	9.5219175172671	9.11146178422011	9.58221040392517	9.14324904925138	9.24682439306703	9.17470854754707	9.20849091614069	9.31595327283357	9.58945305701308	FALSE	TRUE	FALSE	FALSE	2	ureE	Nitrogen	Energy Metabolism	Haloarcula	Haloarcula		Haloarcula marismortui ATCC 43049
G0215002202	9.2414093804437	9.20541937803001	9.15849076558173	8.84261644933974	9.03802442698039	9.17352159733707	9.27172083944809	9.1897902659642	8.88687248133797	9.19596205281948	9.274255619968	9.19289619942438	9.3522550444475	9.47531698786388	9.32225788387498	8.9727747786517	9.10909131301431	9.07793410931615	9.1929373472217	9.10958687104323	9.42789216906365	9.27961063544234	9.34814372081593	FALSE	FALSE	FALSE	FALSE	2	ureF	Nitrogen	Energy Metabolism	Haloarcula	Haloarcula		Haloarcula marismortui ATCC 43049
G0215002203	9.57127718372698	9.84653165959769	9.53024919725015	9.22469900260392	9.43973058154932	9.45556179195461	9.76561183983323	9.66315525450666	9.44305014476798	9.53399816349031	9.61681970123142	9.62803360707258	9.57506049582178	9.65610050935327	9.63882354886372	9.33025655257254	9.50817685951884	9.46007152097234	9.67283850781376	9.71849831972686	9.69010436834778	9.93830793126807	9.76323696933327	FALSE	FALSE	FALSE	FALSE	6	ureG	Nitrogen	Energy Metabolism	Haloarcula	Haloarcula		Haloarcula marismortui ATCC 43049
G0215002205	13.1577948004631	13.3033457944926	13.4009152146518	13.6801878209852	14.1696171574534	13.751981682386	13.7689080463539	13.8173585946484	14.1576160006652	13.7511927279354	13.6226124501952	13.7538474181969	13.6702247534004	13.6013126863162	13.6549305416301	14.1615825454056	13.7608041217283	14.8914042190912	14.073825364962	13.8308740723765	13.5184011022617	13.5945586684785	13.9276764891161	FALSE	FALSE	FALSE	FALSE	1	rbcL	Carbon	Energy Metabolism	Haloferax	Haloferax		Haloferax volcanii DS2
G0215002206	11.3387581810563	11.5193840813294	11.5177495390148	11.4694514930872	11.5903223957538	11.6847647733771	11.7271973018876	11.5922885164773	11.9688938719795	11.7795767165546	11.8547302592793	11.7776018487543	11.6586495935413	11.6313028695416	11.6503096635528	11.6423119553738	11.6554473801295	11.6443638052608	11.9353521864479	11.7018999146319	11.7115414883152	11.6869108372951	11.8876442226209	FALSE	FALSE	FALSE	FALSE	1	ureB	Nitrogen	Energy Metabolism	Haloferax	Haloferax		Haloferax volcanii DS2
G0215002207	11.0649854437023	11.0856138376925	10.9879224407766	10.9395069019615	11.230683803777	11.493417100527	11.8893477210519	11.5640132479108	11.5331961104534	11.7878909852793	11.8392593866224	11.6400652462031	11.6416145884662	11.5796727424112	11.6804908835391	11.3520782670317	11.6491005234059	10.7591638478737	11.768668509524	11.7088879967103	11.8768984940392	11.9825704344333	11.868338561157	TRUE	TRUE	FALSE	FALSE	7	ureC	Nitrogen	Energy Metabolism	Haloferax	Haloferax		Haloferax volcanii DS2
G0215002208	10.599874255564	10.593500510424	10.580060635312	10.3582718041728	10.4952853196691	10.5246146845466	10.4129274018216	10.5773075881713	10.4143854733947	10.4694827684438	10.4133993620302	10.4654752181634	10.5172494766043	10.3998466493149	10.5868883151555	10.3790072477831	10.4987132295642	10.7981762129386	10.5453056308862	10.5254491112021	10.5322108739436	10.4747324265839	10.6205083808222	FALSE	FALSE	FALSE	FALSE	3	ureD	Nitrogen	Energy Metabolism	Haloferax	Haloferax		Haloferax volcanii DS2
G0215002209	10.404305154811	10.3633062066681	10.5935752672048	10.227597646919	10.3565221318639	10.4083836057756	10.4952397735186	10.5318838607334	10.3614023049105	10.3119895803112	10.3367672866654	10.3734414512486	10.4096117423941	10.4626466389001	10.4507657868384	10.4312002327747	10.4636353778926	10.6719678611832	10.5062310946181	10.3751077108478	10.3522302509755	10.4898230749518	10.6392668696376	FALSE	FALSE	FALSE	FALSE	4	ureE	Nitrogen	Energy Metabolism	Haloferax	Haloferax		Haloferax volcanii DS2
G0215002210	10.5647918762503	10.7387716447871	10.6977620269091	10.3655274764283	10.351849254727	10.163979217423	10.1378189198694	10.4150188584906	10.3762876688608	10.2170169309173	10.1668930892092	10.2984252575293	10.1559013842072	10.1567237157115	10.1867379292871	10.2706052425082	10.197965056795	10.6157009077541	10.4919329521644	10.2725549524233	10.2044760786541	10.1477838404879	10.2424020812333	FALSE	FALSE	FALSE	FALSE	3	ureF	Nitrogen	Energy Metabolism	Haloferax	Haloferax		Haloferax volcanii DS2
G0215002211	10.837562949646	11.3288604212212	11.3183846094363	10.6225253610975	10.942005798665	11.0744040175146	11.23911563126	11.3161170886663	11.0717454561258	11.0393009777624	11.1292383995707	11.0224474020821	11.108330275293	11.0935632282324	11.179108908465	10.9165048852779	11.16816943692	11.0202574159037	11.1920190980528	11.1030003455027	11.1281252481751	11.3079394651293	11.3557654200644	FALSE	FALSE	FALSE	FALSE	6	rbcL	Carbon	Energy Metabolism	Halogeometricum	Halogeometricum		Halogeometricum borinquense PR3, DSM 11551
G0215002212	9.46700160478725	9.61116809914042	9.6595953705723	9.12832440878722	8.88312199076174	9.00827358419673	9.1626884088077	9.2477196489993	9.18206090419259	9.2715318260852	9.35500096871291	9.42459492052838	9.13412863067591	9.08092819519694	9.22189419783315	8.9000421118244	8.99720754140269	9.3666253253636	9.27197810991534	9.22794631537596	9.43537758738512	9.17722227315406	9.2346807469755	FALSE	FALSE	FALSE	TRUE	4	rbcL	Carbon	Energy Metabolism	Halomicrobium	Halomicrobium		Halomicrobium mukohataei DSM 12286
G0215002213	9.48342859046866	9.54987537884341	9.56131060074801	9.37957070117541	9.34413395029303	9.59503793668486	9.62550348575644	9.58287143506602	9.3517981778701	9.63594696918577	9.80286287069917	9.57665035665982	9.68311031647577	9.69071018885491	9.69745995241895	9.39018919563042	9.58620853118296	9.50427583231785	9.64292706183943	9.51186534540655	9.76353998422171	9.62465503807738	9.70383657326596	FALSE	FALSE	FALSE	FALSE	7	nirS	Nitrogen	Energy Metabolism	Halomonas	Halomonas		Halomonas alimentaria DSM15356
G0215002214	9.80687408254079	10.0865282278061	10.0183436193072	9.4711792270911	9.71242288942934	9.58350795939928	9.72647196118286	9.66453022656132	9.66544829394189	9.71633775297176	9.71541063451552	9.5747737080033	9.77015041415348	9.66915300764252	9.74945351886138	9.63483067462805	9.67617472895139	9.93105881822929	9.66836937286103	9.75698105462547	9.70482990096316	9.96914810331925	9.75497081612583	FALSE	FALSE	FALSE	FALSE	4	nirS	Nitrogen	Energy Metabolism	Halomonas	Halomonas		Halomonas cerina R53
G0215002215	9.96622600422786	10.0789022395141	10.171356634606	9.7995135410255	9.949658211783	10.0413641037361	10.1496654531897	10.0288745539059	9.94853555865471	10.0427926210911	9.93101821227415	9.98090249302476	9.95133183409583	9.99894322176958	10.0846141989197	10.0653124289537	10.07617493155	10.1494023549585	10.091681198516	10.0659181251878	10.1057856661168	10.0740142699346	10.1581015016315	FALSE	FALSE	FALSE	FALSE	4	dddD	DMSP	Microbial metabolism in diverse environments	Halomonas	Halomonas		Halomonas sp. HTNK1
G0215002216	9.56973573089276	9.77834059661856	9.7528766725893	9.32402964532803	9.66730124632839	9.26149099103186	9.4185886131866	8.99211450513171	9.49398388898769	9.36466637832705	9.11190089099676	9.25809940833871	9.04668765238105	8.96025424536598	9.0971952308672	9.46343091144976	8.96006250562474	9.57883874889644	9.50133841778248	9.4375832528341	9.12402558043685	9.69378915997707	9.41821942940251	FALSE	FALSE	FALSE	FALSE	3	ureA	Nitrogen	Energy Metabolism	Haloquadratum	Haloquadratum		Haloquadratum walsbyi DSM 16790
G0215002219	9.15121952328758	9.29189913263775	9.23909824088365	8.81797453427073	8.87791107820402	8.99603387100978	9.3058618882955	9.00975644602136	9.1402422834412	9.07384710880469	9.3061561091895	9.06287373834893	9.16412620426583	9.09393771487837	9.13405493590988	8.83445014026508	9.12318489658222	8.96688310728233	9.16335449072368	9.18028382050608	9.24786141325222	9.26452217315067	9.37798999058163	FALSE	FALSE	FALSE	FALSE	6	ureE	Nitrogen	Energy Metabolism	Haloquadratum	Haloquadratum		Haloquadratum walsbyi DSM 16790
G0215002222	13.1666095025417	12.7065532413992	12.5301668364238	11.9535872760051	10.9146545271748	12.5622020034963	13.1601847214715	12.9632068392949	11.3757043010776	12.2360979591681	12.5085184609051	12.9827092271139	13.1183369382736	12.8665832997176	13.2891776182064	11.5779503557407	12.3625293509654	9.85665122568201	12.8403161219478	12.7040950112449	13.0459238530209	12.9143781160309	13.2379720958842	TRUE	TRUE	FALSE	FALSE	2	rbcL	Carbon	Energy Metabolism	Haptophyceae	Haptophyceae		Haptophyceae gen. sp. 4AH6
G0215002223	10.4245062223185	10.6330193960111	10.6841157057686	10.4009032751192	10.5448624978431	10.48713777441	10.4310927081362	10.7770412573244	10.4859855331867	10.4351138517042	10.4903820833612	10.5232300007401	10.6547558818378	10.4237968402441	10.7249969741816	10.5636089916941	10.469973347655	10.7268522024779	10.695548699943	10.6285072629121	10.4476057655488	10.5255805275347	10.6703354522305	FALSE	FALSE	FALSE	FALSE	3	nr	Nitrogen	Energy Metabolism	Haptophyte	Haptophyte		Haptophyte distant
G0215002224	12.7900616219532	12.5595428074641	12.4086024045855	11.177151661718	10.7308301997779	11.7496524483575	12.2802792042401	12.0222862966739	11.0061691302465	11.446781682298	11.710299591554	11.9082364346988	12.3350703192634	12.102265387799	12.450919255643	11.2719122693332	11.7299227758418	9.16564287799988	11.9350336040523	11.8601993808049	12.0401299166128	12.0378617039104	12.1460256779737	TRUE	TRUE	FALSE	TRUE	2	rbcL	Carbon	Energy Metabolism	Helicopedinella	Helicopedinella		Helicopedinella tricostata
G0215002225	13.4304146188201	13.1874918456344	13.0370183811881	12.2064578115201	11.3804625972451	12.8671120399503	13.6045779775262	13.4178288882611	11.8696597255711	12.6139631742901	12.9103398955368	13.4070067832643	13.472913466418	13.3248556786113	13.6486055839579	12.0364475905002	12.9114371397195	10.3310001172866	13.2846555146237	13.1239169729833	13.4946168994026	13.4274084627491	13.6539860122442	TRUE	TRUE	FALSE	TRUE	2	rbcL	Carbon	Energy Metabolism	Helicosphaera	Helicosphaera		Helicosphaera carteri
G0215002226	12.7155840965622	12.2184095404974	11.9487836195351	11.1688862763221	10.1941883632338	11.9848247018661	12.9422017756827	12.63394126314	10.8960109823217	11.6378197452002	11.9072952397519	12.6135772326118	12.6261499014415	12.3860393596502	12.9170830700411	10.925299045226	11.9155626316638	9.39694353177181	12.5248809712094	12.444742269802	12.6523519346645	12.7303464508677	12.9611228046927	TRUE	TRUE	FALSE	TRUE	2	rbcL	Carbon	Energy Metabolism	Helicosphaera	Helicosphaera		Helicosphaera carteri
G0215002227	12.6915542728784	12.2860978220822	12.0104457579074	11.7242501210822	10.8762293794063	12.0716591692419	13.2245076100027	12.8618722481805	11.5707462316481	12.0982095680603	12.1360934377796	12.8690141209952	12.7794209537179	12.5017285888082	12.9677233368706	11.3413441608975	11.9813186755034	10.4030927919315	12.7504789003411	12.641113825345	12.8132652389606	12.8619984663861	13.1864275332457	TRUE	TRUE	FALSE	FALSE	2	rbcL	Carbon	Energy Metabolism	Helicosphaera	Helicosphaera		Helicosphaera carteri
G0215002228	12.3093777605735	11.9668491730508	11.7148556879509	11.0227394785337	10.0817870380768	11.6104507789704	12.2409387976389	11.9511672569915	10.4929052430356	11.2479187117061	11.4655996341043	11.9949801703378	12.1246906227511	12.1029681388179	12.3828845133442	10.7843192162105	11.6031984072115	9.23499012029677	11.8211627102115	11.7276271050652	12.0276867943812	11.9510168375548	12.2352983582316	TRUE	TRUE	FALSE	TRUE	2	rbcL	Carbon	Energy Metabolism	Helicosphaera	Helicosphaera		Helicosphaera carteri
G0215002229	13.0141686903933	12.6543699431629	12.5098963334052	12.4340315005396	11.657519369807	12.9196403492881	13.1809121880471	12.9809050964079	11.6258183924455	12.5416350910592	12.8561347813643	13.1555470534167	13.1936342103185	13.2571364902427	13.4643376583042	12.0732068712888	12.7495830704388	10.2214260238288	12.9779097113523	12.8176776980705	13.1149186391503	12.8177509860127	13.2201682569911	FALSE	TRUE	FALSE	FALSE	2	rbcL	Carbon	Energy Metabolism	Helicosphaera	Helicosphaera		Helicosphaera carteri
G0215002230	13.2685165366715	13.0153441383492	12.784589896165	12.1834997233763	11.5172511048537	12.8606953504877	13.1089667791423	12.8767854088663	11.453587575289	12.5654430846308	12.9873910348876	13.0742719438469	13.1198346167178	13.1394316596829	13.1431157057111	12.3113390159627	12.9751999418466	9.52144136048385	12.5109506383698	12.473311271841	13.1573778495947	12.7974419912546	12.7528765080897	FALSE	TRUE	FALSE	TRUE	2	rbcL	Carbon	Energy Metabolism	Helicotheca	Helicotheca		Helicotheca tamesis
G0215002232	12.3329396400155	11.9099697057514	11.4309622560325	11.1040643065899	10.6383869829511	11.970104203444	11.8227809567692	11.6846968171563	10.1734164630825	11.4423634221897	12.0621539518927	11.7622669300229	12.1688584662856	12.2904551291278	12.2156711427203	11.0751044961886	11.9513366057639	8.68760955449135	11.0493657050238	11.039224117503	11.7372808608508	11.4284318754282	11.2690557985398	FALSE	TRUE	FALSE	FALSE	2	rbcL	Carbon	Energy Metabolism	Hibberdia	Hibberdia		Hibberdia magna
G0215002234	13.0235504239025	12.8459699108327	12.4340336221386	12.0821062654257	11.3684662079925	12.7350264144297	12.9349213584615	12.6456867181861	11.2164399341007	12.4232151664923	12.8826037772154	12.7684338404338	12.9457955553796	13.1714999750814	12.9642719695169	12.1802228281721	12.8220824878189	9.08032087252183	12.2325744760432	12.1828441452717	12.7030591298527	12.6008183801757	12.458652253164	FALSE	TRUE	FALSE	FALSE	2	rbcL	Carbon	Energy Metabolism	Hyalodiscus	Hyalodiscus		Hyalodiscus sp. CCMP1679
G0215002236	12.9256198186005	12.4926183074536	12.2411475516145	11.341089644787	10.424559557226	11.8756226169541	12.7538911160936	12.4834071163474	11.1733681384363	11.6059496574617	11.7815239482551	12.5319358977456	12.7179425087022	12.5243112495539	12.9394250242339	11.0762189849886	11.8762643563268	10.0411978868891	12.5520970241783	12.4627098011951	12.5748341305279	12.4788032846651	12.8040758362985	TRUE	TRUE	FALSE	TRUE	2	rbcL	Carbon	Energy Metabolism	Imantonia	Imantonia		Imantonia rotunda
G0215002237	13.1779664850155	12.7611252556448	12.4961734295792	11.6993009727863	10.6808966520704	12.3352529212718	13.2804246478947	12.8998807071653	11.3129120992614	12.0434231885632	12.2042009473278	12.9689035758709	13.0952712897031	12.8208506774263	13.3218336123859	11.3291802618702	12.2300318802881	10.0715011387889	12.8476428646666	12.7065589966551	13.0142062865938	12.940433904608	13.2617366012236	TRUE	TRUE	FALSE	TRUE	2	rbcL	Carbon	Energy Metabolism	Imantonia	Imantonia		Imantonia rotunda
G0215002238	13.6423736343141	13.4303952291357	13.301277146771	12.7535144988022	12.211414156328	13.4002572189546	13.8027079184959	13.8436320095741	12.1606539920024	13.0145679212081	13.3433489231299	13.5725934367235	13.8148038034559	13.7868502927286	13.9737284540636	12.7334508898067	13.3532957924224	10.7722399676497	13.3738038367136	13.2849208652538	13.6125431276561	13.611055942134	13.7496296854095	FALSE	TRUE	FALSE	FALSE	2	rbcL	Carbon	Energy Metabolism	Isochrysis	Isochrysis		Isochrysis galbana
G0215002239	12.020966129939	11.6474381540777	11.3955741098558	10.8212531606974	10.0565136684277	11.5500973157811	12.11202858214	11.721252087088	10.2739945451805	11.0668862175657	11.4635945677136	11.8346639819863	11.9968007586233	12.0195602849066	12.2757032703983	10.5235534032153	11.5316946722594	9.39923832381804	11.5755088603923	11.4105187613593	11.9479531750508	11.6471390604389	12.0887724838482	TRUE	TRUE	FALSE	FALSE	2	rbcL	Carbon	Energy Metabolism	Isochrysis	Isochrysis		Isochrysis galbana
G0215002240	12.66169187826	12.3594295869403	12.1679112066639	12.037505173474	11.3015668897135	12.4994323727789	13.0117888443695	12.6980813162652	11.3176480339569	12.2703373305463	12.4659838391407	12.9024512522976	12.8175890191071	12.7443791592569	13.0864039837423	11.6523601283177	12.3740398339709	10.204830424954	12.6178155983582	12.4718773693942	12.8056509330021	12.6135050878088	12.964128017161	FALSE	TRUE	FALSE	FALSE	2	rbcL	Carbon	Energy Metabolism	Isochrysis	Isochrysis		Isochrysis galbana
G0215002241	10.0491156474173	10.1079928724142	10.097337744199	10.0535228403065	9.93546132095088	9.94058026539086	10.0785629287266	10.3411454799759	9.99172624040137	10.0437188052932	10.1074410857322	10.0930073775113	10.1361486470961	10.0010304010711	10.2090277566844	9.93457925358598	10.0314666353651	10.0929252476435	10.3120455542658	10.0653396768634	10.1539212349991	10.1095573249378	10.1539610422364	FALSE	FALSE	FALSE	FALSE	2	nr	Nitrogen	Energy Metabolism	Isochrysis	Isochrysis		Isochrysis galbana partial 81%
G0215002242	10.944227005737	10.9840573493049	11.0042763326942	10.5967681143488	10.6560722613743	10.770136354249	10.8692037268167	10.7438015499553	10.8314945243411	10.7931300175409	10.8547779045801	10.8083631546396	10.8091278126892	10.8120019816811	10.8681437331127	10.6545331526861	10.751362255855	10.8157223153079	10.9191145530185	10.8981469582657	10.8718183432834	10.893854356581	10.9552167493143	FALSE	FALSE	FALSE	FALSE	4	dddP	DMSP	Microbial metabolism in diverse environments	Jannaschia	Jannaschia		Jannaschia sp. CCS1
G0215002243	9.47717434438731	9.81162873593204	9.66948991928825	9.26137261734489	9.32897593909659	9.3011611276888	9.44461912353831	9.44173055246598	9.62396840453604	9.46424376042018	9.40525884477598	9.36520818643202	9.3479476476836	9.2389660772876	9.30561912448924	9.38557076035809	9.29572872367903	9.55545255510152	9.53327862274883	9.66699451703133	9.48069671829805	9.51350338852496	9.55551434085277	FALSE	FALSE	FALSE	FALSE	4	dddP	DMSP	Microbial metabolism in diverse environments	Jannaschia	Jannaschia		Jannaschia sp. CCS1
G0215002244	9.42783253308123	9.38284563235263	9.64259116268712	9.3783094176737	9.40876502839188	9.62462474192516	9.50475545049484	9.56133393922303	9.40505386900737	9.34708312437281	9.43650653936504	9.48255072805641	9.52959292772254	9.46057041162509	9.67169957461267	9.39371465305172	9.50110161865676	9.66707201650794	9.58900597143595	9.39916431382184	9.3765437051805	9.5232652623992	9.55822685274657	FALSE	FALSE	FALSE	FALSE	4	dmdA	DMSP	Microbial metabolism in diverse environments	Jannaschia	Jannaschia		Jannaschia sp. CCS1
G0215002248	9.50602163431762	9.69467578850638	9.53194110205673	9.04386649567838	9.3003733070616	9.44518723694467	9.69163091188413	9.45005223006933	9.32466353235086	9.57912389805925	9.46883005009413	9.48570613162669	9.46205367572881	9.5180047620537	9.53588177048238	9.45971880256953	9.48177202201198	9.43621169704808	9.44455330078268	9.42843952837288	9.54145482143255	9.84535640678856	9.70572374148664	FALSE	FALSE	FALSE	FALSE	6	rbcL	Carbon	Energy Metabolism	Karlodinium	Karlodinium		Karlodinium micrum
G0215002250	11.7513036874594	11.5251756708117	11.1356279055656	10.724505446718	10.1151124697997	11.4340173677917	11.909826618892	11.440616756017	10.2950885567202	10.8966870827465	11.6616503824992	11.5939682668838	12.0383088350608	12.1073493856379	12.0958389300441	10.7247013131273	11.9375993490457	8.82437109004462	11.3963238838003	11.2299322779208	11.9384212020755	11.6196155018885	11.5743379079758	FALSE	TRUE	FALSE	FALSE	2	rbcL	Carbon	Energy Metabolism	Kryptoperidinium	Kryptoperidinium		Kryptoperidinium foliaceum
G0215002252	11.3635466624851	11.4524809321604	11.3358430791441	11.3441138770821	11.6540363283364	11.7641452342902	11.8995204558029	11.6876727813826	11.9518139538869	11.7223891606222	11.8878752507069	11.7282432179551	11.731884370694	11.7228444013106	11.7533085006979	11.5289601767906	11.8656092802541	11.5978775418032	12.0250403618281	11.8669557029343	11.9176434890206	11.8984091684185	12.0165381982119	FALSE	FALSE	FALSE	FALSE	7	phnA	Phosphorus	Microbial metabolism in diverse environments	Ktedonobacter	Ktedonobacter		Ktedonobacter racemifer DSM 44963
G0215002253	9.28198791902143	9.21775116063882	9.25815362179231	9.13505337940417	8.8281779759427	9.12989658121897	9.20367716218201	9.07080014205986	8.91851459345245	9.13554253765913	9.20847764536472	9.20085528654294	9.12364677941837	9.33961450615107	9.30170229139745	8.94801613694255	9.1604437700369	8.99739782088465	9.12318468746312	9.02347919996516	9.26190841675746	9.29035619643883	9.24984419623305	FALSE	FALSE	FALSE	FALSE	2	phnA	Phosphorus	Microbial metabolism in diverse environments	Ktedonobacter	Ktedonobacter		Ktedonobacter racemifer DSM 44963
G0215002254	10.5806740055264	10.4712652733648	10.4789913272224	10.7621994869396	10.851291542653	10.8889687129538	10.8415329789759	11.2366344499037	10.8005822777662	10.7537159270244	10.822492632386	10.8474947551768	11.0070093649427	11.2113289970609	10.9984527482851	11.0474014378733	11.1597554039293	10.9000538197702	10.9605872591834	10.6833202284704	10.8571357433892	10.4060916798781	10.8433398168911	FALSE	FALSE	FALSE	FALSE	5	phnA	Phosphorus	Microbial metabolism in diverse environments	Ktedonobacter	Ktedonobacter		Ktedonobacter racemifer DSM 44963
G0215002255	9.65694054197657	9.86758616198613	9.75962740516464	9.66833634859661	9.6930762909419	9.8235796219717	9.74944719385262	9.89905833704954	9.75945831724518	9.72352067984525	9.7430170870596	9.78816701787473	9.80273436395169	9.69429879976374	9.79791020171738	9.6606186037754	9.71341708525619	9.76990056469425	9.77067246160665	9.80022356193469	9.85051660392411	9.72764676266397	9.93542260895239	FALSE	FALSE	FALSE	FALSE	6	phnA	Phosphorus	Microbial metabolism in diverse environments	Ktedonobacter	Ktedonobacter		Ktedonobacter racemifer DSM 44963
G0215002259	9.18163598741463	9.27488558005086	9.37201110001086	8.97561240887075	9.04307511214649	9.04902342478519	9.19329317416959	9.14900558903047	9.05709649585782	9.17157873015466	9.13294834189177	9.13800328549123	9.21091739146308	9.14626430935765	9.23984560915981	9.08975307922038	9.28239328831501	9.3386277254558	9.22559096464261	9.09560674324294	9.19444436074642	9.1018826872778	9.16182111150386	FALSE	FALSE	FALSE	FALSE	4	phnJ	Phosphorus	Microbial metabolism in diverse environments	Ktedonobacter	Ktedonobacter		Ktedonobacter racemifer DSM 44963
G0215002261	11.5133378088512	11.3958381733805	10.9156166106432	10.6384375979202	10.1394900243426	11.1522335243914	10.9444799854276	10.9190044476953	9.86027714942783	10.610381725009	11.3673196442409	11.0432186559787	11.2904942575469	11.6134634586552	11.363087529034	10.5045404338055	11.172796070158	8.57599560856938	10.3334847714233	10.2288204311631	10.7396663241118	10.4073122825883	10.3192086118114	FALSE	TRUE	FALSE	FALSE	2	rbcL	Carbon	Energy Metabolism	Lagynion	Lagynion		Lagynion cf. ampullaceum
G0215002269	10.0426649260294	10.1457069421135	10.1497959897985	9.90245125601567	10.0816204972711	10.083349073632	10.3106901625107	10.1746429122178	10.15967460926	10.0988177855701	10.1199958952023	10.0118754022292	10.1422397139401	10.1192053513784	10.1760599969411	10.0874858070201	10.0443015536152	10.1824754751496	10.2425035111866	10.164346683666	10.1436159720385	10.3744068598367	10.3499382682623	FALSE	FALSE	FALSE	FALSE	6	dddL	DMSP	Microbial metabolism in diverse environments	Loktanella	Loktanella		Loktanella sp. SE62
G0215002270	10.90092436427	10.924143847915	11.0593605187886	10.5565308153057	10.623330600374	10.6346668775463	10.8210347071005	10.7019527168591	10.7878669860509	10.7463806492933	10.6922251702414	10.6638257748239	10.7044996867368	10.7045177853262	10.6920415338827	10.6575850704362	10.6969038081494	10.944817318244	10.8085133141898	10.8179465011497	10.657379349434	10.7218388667841	10.81176099945	FALSE	FALSE	FALSE	FALSE	4	dmdA	DMSP	Microbial metabolism in diverse environments	Loktanella	Loktanella		Loktanella sp. SE62
G0215002272	9.25888159446865	9.43130465717087	9.34788445961009	9.12341667311764	9.13693932252225	9.05511183721992	9.18476275734112	9.21955655452595	9.12044383407977	9.04782547558374	9.08689453866529	9.06356786340977	9.11619147605222	9.10194910286192	9.19130210940372	9.07246220952378	9.1276234338339	9.47556326108836	9.25309517650978	9.11088112615061	9.13132608026441	9.20420735359735	9.16821202899353	FALSE	FALSE	FALSE	FALSE	3	dddL	DMSP	Microbial metabolism in diverse environments	Loktanella	Loktanella		Loktanella vestfoldensis SKA53
G0215002273	9.62056447809681	9.56785728242598	9.8485875226411	9.56146871079179	9.50868129234127	9.32485662082519	9.39755197282027	9.78024594273431	9.55530184810359	9.34582253046154	9.38113277431544	9.36360551668402	9.47711366568708	9.24546612551873	9.42232396753347	9.46397732809946	9.36509435543797	9.83936572326931	9.67430845099731	9.4240272837519	9.34392993157857	9.33425039580753	9.48928778741766	FALSE	FALSE	FALSE	FALSE	3	dddL	DMSP	Microbial metabolism in diverse environments	Loktanella	Loktanella		Loktanella vestfoldensis SKA53
G0215002274	10.5550563130584	10.5648754868763	10.7305133915846	10.4937701152482	10.6729185918592	10.4326491381306	10.4509233280458	10.7076560135071	10.4772463730115	10.4734334763901	10.2747492285905	10.401481616969	10.4333695119299	10.3570046521494	10.3909142203633	10.5726182432142	10.3503346031023	10.643536044429	10.475744500602	10.4415719662959	10.4671348891227	10.0928987947352	10.4124764266124	FALSE	FALSE	FALSE	FALSE	3	dmdA	DMSP	Microbial metabolism in diverse environments	Loktanella	Loktanella		Loktanella vestfoldensis SKA53
G0215002275	8.84512198292967	9.35270800194134	8.84320789884717	9.10649876318648	9.31423292115472	8.99313865611173	9.10513024683567	9.23262092193871	9.2317557637175	8.99692325774685	8.9736225083401	9.05987330725661	9.02801362866069	8.86735995478459	8.99738910838179	9.32162111042199	8.98556856976616	9.57800205006012	9.28858536304686	9.05491787808755	9.05510835832611	9.26277098408682	9.24014145050718	FALSE	FALSE	FALSE	FALSE	1	phnJ	Phosphorus	Microbial metabolism in diverse environments	Loktanella	Loktanella		Loktanella vestfoldensis SKA53
G0215002278	9.30798143749585	9.22219445911614	9.39066108305171	9.00481299095854	9.07994946775643	9.11058864551211	9.26342649005805	9.24520545952119	9.12995658012942	9.27945654787906	9.3277996882993	9.34244889218976	9.20460408266795	9.26169192408372	9.24235142130803	9.08017091936394	9.30319605858328	9.40586313722835	9.29031852431657	9.28782382926025	9.33004133722431	9.44492476894363	9.28638350369155	FALSE	FALSE	FALSE	FALSE	6	rbcL	Carbon	Energy Metabolism	Lyngbya	Lyngbya		Lyngbya sp. PCC 8106
G0215002280	12.3672017049237	11.901317276413	11.5062224846908	10.2282081631004	9.75354591287075	11.2026950032355	11.3390250958828	11.1157984775344	9.46278211901937	10.7869316731678	11.3952228156696	11.2018320971341	11.5218959043172	11.55578970099	11.599646743788	10.2179403270734	11.0270903293153	8.42250646751204	10.5652731915338	10.4053346387007	11.2307026527229	11.2213297478242	11.2323135303367	FALSE	TRUE	FALSE	TRUE	2	rbcL	Carbon	Energy Metabolism	Mallomonas	Mallomonas		Mallomonas annulata
G0215002281	11.3042465324858	10.8123993871361	10.5737235079593	9.41273746359705	9.1351922177054	10.4345620732261	10.6271241991934	10.3001457853549	8.73664961967894	9.89782168886761	10.3831194505787	10.2142504614932	10.8668403692678	11.0517788553853	11.0244474583207	9.77022303941556	10.7471449792163	7.67851535125807	9.83115866259869	9.70909317157589	10.5339114452523	10.4762756176644	10.4689481624891	TRUE	TRUE	FALSE	TRUE	2	rbcL	Carbon	Energy Metabolism	Mallomonas	Mallomonas		Mallomonas asmundae
G0215002282	10.9290200534937	10.6054365039944	10.4798998746289	9.7130686713242	9.53653092654557	10.2918552115574	10.2348333024615	10.2554716528726	9.1683990935057	9.94088857693323	10.2971017076995	10.1465249942936	10.5664562170024	10.643859758727	10.6635277407276	9.83783193437221	10.3097615330371	8.53616057352414	9.81788877744577	9.777709733936	10.0118012529501	10.4490170881615	10.3267758975695	FALSE	TRUE	FALSE	TRUE	2	rbcL	Carbon	Energy Metabolism	Mallomonas	Mallomonas		Mallomonas caudata
G0215002283	9.62890852767731	9.4853608433024	9.38193689881816	9.08429657251101	8.98496962457828	9.46253585009358	9.56843662768021	9.34868831827094	8.80031273319693	9.20068287428806	9.50312280512272	9.35200900219582	9.82845477756767	10.0014908312309	9.92787203708994	9.33384279822631	9.76364980525877	8.64591503928746	9.13321389229948	9.02309780800569	9.41916302347628	9.45973525363545	9.33633916557012	FALSE	TRUE	FALSE	FALSE	2	rbcL	Carbon	Energy Metabolism	Mallomonas	Mallomonas		Mallomonas insignis
G0215002284	11.5176427059604	11.1472384683012	10.8671318694938	10.1171254173012	9.73201289028698	11.145083621907	11.2706270182511	10.9700690129187	9.64730842590967	10.6828500707678	11.1980346308772	10.9928989624197	11.4560839733719	11.6138485203743	11.549079096925	10.2205687504739	11.2617454833975	8.57145577728102	10.5902849351395	10.3731744740617	11.1060451184476	11.1437304926087	11.1530378123332	TRUE	TRUE	FALSE	TRUE	2	rbcL	Carbon	Energy Metabolism	Mallomonas	Mallomonas		Mallomonas rasilis
G0215002285	13.3835918699116	13.2323783891507	13.0555270670257	12.21317954702	11.6525994496332	13.0796202431465	13.1631855863997	13.0623875672211	11.6942501358325	12.6640734216562	13.1005308647983	13.0871683811075	13.2859177677875	13.4169973308604	13.3792879678325	12.3294511744222	13.0883817506372	9.73291370952051	12.55100153219	12.5762091368693	13.0595798089462	12.9416572816042	12.8678310697817	FALSE	TRUE	FALSE	TRUE	2	rbcL	Carbon	Energy Metabolism	Mallomonas	Mallomonas		Mallomonas striata var. serrata
G0215002289	9.07813856240558	9.29458425958865	9.31590990893353	9.57904398599764	9.78642175331017	9.47264150993156	9.60212073264754	9.47764576046448	9.61162383815021	9.7433076131328	9.60047795369493	9.5380434391153	9.39355780347911	9.61885048126285	9.51439428757691	9.67733751533885	9.55279191020597	10.1984697543086	9.82301805814325	9.5773065694443	9.5999629953868	9.60394994719399	9.60637453006344	FALSE	FALSE	FALSE	FALSE	1	phnA	Phosphorus	Microbial metabolism in diverse environments	marine bacterium	marine bacterium		marine bacterium 01-004080
G0215002290	10.2286472808213	10.2962474220081	10.4251739344479	10.5478820177658	10.6164724865075	10.2624540873149	10.2626213937189	10.384857090947	10.575862442424	10.1601891904369	10.0932036408159	10.1996316743297	10.3951965090408	10.2332896111415	10.2565258594842	10.6295249710004	10.3020173234943	10.6362038049446	10.4336256762256	10.3626933363572	10.0821659904628	9.89219994874994	10.2161443394115	FALSE	FALSE	FALSE	FALSE	1	phnA	Phosphorus	Microbial metabolism in diverse environments	marine bacterium	marine bacterium		marine bacterium 01-004080
G0215002292	9.8308587899489	9.90367180149753	9.99763079444658	9.95399410274448	9.80809957612738	9.94510458717568	9.90449179812252	10.0704736490524	10.0779728158867	9.91188304613975	9.92761999014889	9.98914542133692	10.0655846917219	10.0052234504438	10.0261288119072	10.0176297826724	10.0313764321692	9.60155403528246	9.98485381862129	10.0078584616076	10.063878323829	9.81328611380976	10.0634360773436	FALSE	FALSE	FALSE	FALSE	2	phnA	Phosphorus	Microbial metabolism in diverse environments	marine bacterium	marine bacterium		marine bacterium 01-004080
G0215002293	10.3079054233715	10.437378274058	10.2983520476416	10.6317698308667	10.3480914254021	10.3163905192026	10.2734535104861	10.4395367005937	10.1647705748275	10.345605387479	10.3085026555723	10.3627062739576	10.3782743472696	10.4373412285748	10.4601154844264	10.334853464559	10.345408218174	10.5887907688912	10.4311641022172	10.3378490873919	10.2422921994387	10.3470410357764	10.2889655690946	FALSE	FALSE	FALSE	FALSE	1	phnA	Phosphorus	Microbial metabolism in diverse environments	marine bacterium	marine bacterium		marine bacterium 01-004080
G0215002295	9.63135602820352	9.58251589126877	9.67381432806896	9.88366346626974	9.8999021639582	9.77169695729118	9.97625949667018	9.72566125480981	9.83016867525068	9.90134739785755	9.87548383172203	9.89873244883832	9.77362506466816	9.88395965761862	9.88543740843122	9.87468811873073	9.91178317315141	10.2394225668212	9.99048030149858	9.85292032825601	9.94543010178454	9.72400367730842	9.83243993459317	FALSE	FALSE	FALSE	FALSE	1	phnA	Phosphorus	Microbial metabolism in diverse environments	marine bacterium	marine bacterium		marine bacterium 01-004080
G0215002296	9.55920551916426	9.50047579820511	9.49667805941507	9.53375198590941	9.59281378364852	9.55113542531026	9.60622428989818	9.54198918546749	9.61856429263363	9.52115221787418	9.45385559191165	9.52740883645034	9.48706198265389	9.48123376188809	9.51319930988928	9.48215887093828	9.53304273688212	9.74172502137856	9.58595796762323	9.53295134509228	9.57380377547105	9.68940118785437	9.63785595896344	FALSE	FALSE	FALSE	FALSE	1	phnA	Phosphorus	Microbial metabolism in diverse environments	marine bacterium	marine bacterium		marine bacterium 01-004080
G0215002297	9.60083205874157	9.68503424161416	9.62283226818849	9.92458493162104	9.79934059618114	9.55167006209619	9.60874664731886	9.73460030103084	9.66985699110196	9.70116777881446	9.55054277734174	9.59406234713046	9.54845845504005	9.481673042092	9.55403201454465	9.66101080045877	9.53993417099879	10.2119840773375	9.92547574177795	9.59743525009115	9.70489429600396	9.67083578678684	9.66296882109031	FALSE	FALSE	FALSE	FALSE	1	phnA	Phosphorus	Microbial metabolism in diverse environments	marine bacterium	marine bacterium		marine bacterium 01-004080
G0215002301	9.65389551737112	9.86155881215125	9.45440465616422	9.50891898946288	9.5009230071742	9.33373942242214	9.68289046210249	9.74776074428423	9.63450497625259	9.50603903491361	9.61211719786007	9.72241791052806	9.72492483741009	9.40308752719949	9.47679312269601	9.43320517244796	9.51235109641041	9.63639251439235	9.78169718431726	9.69160733979284	9.69122784886353	9.85286214073778	9.71722306553604	FALSE	FALSE	FALSE	FALSE	4	dmdA	DMSP	Microbial metabolism in diverse environments	Gamma-proteo.	gamma proteobacterium		marine gamma proteobacterium HTCC2080
G0215002306	9.05869110137977	9.25645372975676	9.05749766333393	8.80316665443564	8.88565295178853	8.99646740846095	8.90415472482522	9.1272878139281	8.97744403949507	8.77474607239535	8.88864358416793	9.02188770986311	9.01245035012903	8.92807049667557	9.0142281817266	8.92483881924837	8.76036527751339	9.14314740343491	8.96665187547174	8.97619100554191	8.79764323517397	8.94521076144901	8.93802274303699	FALSE	FALSE	FALSE	FALSE	3	phoD	Phosphorus	Microbial metabolism in diverse environments	Gamma-proteo.	gamma proteobacterium		marine gamma proteobacterium HTCC2080
G0215002307	10.2446191744413	10.4409273057096	10.3593366674501	10.1536493012643	10.2356652933401	10.1655076692422	10.2707922507208	10.4273696153417	10.3154309628895	10.322442519546	9.97148063715167	10.2251905975152	10.111743515473	10.0376320752641	10.1120509802503	10.2258258339197	10.3386977090725	10.5483132771418	10.3384477552357	10.360323837359	10.2587316651699	10.4071686321989	10.3134594690909	FALSE	FALSE	FALSE	FALSE	8	phoD	Phosphorus	Microbial metabolism in diverse environments	Gamma-proteo.	gamma proteobacterium		marine gamma proteobacterium HTCC2080
G0215002309	11.0843358306598	11.294001464803	11.253104724825	10.9037439709142	11.0791285030332	11.1810288286731	11.2810024732331	10.9779233649491	11.1791136254048	11.0776897575411	11.0971922671359	11.0221886050947	11.2226912952313	11.1379080957015	11.2186637052518	11.1040900655635	11.2202032758035	11.0346764612977	11.2336394312908	11.3085950596704	11.1182616106351	11.3997818377609	11.4298809585392	FALSE	FALSE	FALSE	FALSE	6	phoD	Phosphorus	Microbial metabolism in diverse environments	Gamma-proteo.	gamma proteobacterium		marine gamma proteobacterium HTCC2080
G0215002310	10.1364637335464	10.2946982284283	10.1143733813517	10.1280413794509	10.173029092637	10.0305054845785	10.1834213389062	10.0249082485302	10.1999913534918	10.1081496577033	10.1506740113557	10.1699440030433	9.98574901234398	9.91936714232844	10.0379624029711	10.2042118649866	9.94626987951396	10.4827974656581	10.5034729145231	10.3232927209599	10.094923298921	10.2301127499746	10.3055721842445	FALSE	FALSE	FALSE	FALSE	1	phoD	Phosphorus	Microbial metabolism in diverse environments	Gamma-proteo.	gamma proteobacterium		marine gamma proteobacterium HTCC2080
G0215002311	10.2600692534237	10.219428211975	10.1136103067049	10.2640726505516	10.4326543713795	10.1810985672991	10.1663797905236	10.581584943788	10.3515674885921	10.1804389391152	10.0871776537206	10.2138832439713	10.3345154728525	10.3342252811771	10.3146551975085	10.3460350296407	10.3518665876178	10.6501865401923	10.4104156802368	10.2905572878535	10.0968001046382	10.1488350144539	10.3160386919135	FALSE	FALSE	FALSE	FALSE	1	phoD	Phosphorus	Microbial metabolism in diverse environments	Gamma-proteo.	gamma proteobacterium		marine gamma proteobacterium HTCC2080
G0215002312	9.52336666085211	9.89624833075849	9.88850105066867	9.22820648642367	9.381952496167	9.53754406446827	9.74326356044788	9.51337945028063	9.59104638871733	9.48323752363527	9.53825792082725	9.55126359353311	9.49832613947893	9.45841250594373	9.52010921292955	9.31023729336082	9.41990583899191	9.37061676198475	9.65520907030397	9.66225219845808	9.56224881564936	9.95743960190561	9.65459287062614	FALSE	FALSE	FALSE	TRUE	4	phoD	Phosphorus	Microbial metabolism in diverse environments	Gamma-proteo.	gamma proteobacterium		marine gamma proteobacterium HTCC2080
G0215002314	10.2161150583601	10.252035449176	10.3523627341967	10.125589772348	9.99065694044142	10.037340301967	10.2012571702119	10.3064924403862	10.1731393911223	10.2199496891726	10.2094314628091	10.1383303052598	10.1618888869656	10.0840957838831	10.1426580410506	10.0476851666286	10.1078787811332	10.0096090135686	10.2435093248043	10.2499694335208	10.3359776630936	10.1529292737954	10.1060692446895	FALSE	FALSE	FALSE	FALSE	2	phoD	Phosphorus	Microbial metabolism in diverse environments	Gamma-proteo.	gamma proteobacterium		marine gamma proteobacterium HTCC2080
G0215002315	9.80530973059754	10.0803477953941	10.1747047468507	9.83837795844069	9.89207686632659	9.7386717136116	9.78323383023116	9.79545354881028	10.0033890946349	9.76604784655006	9.70458561310681	9.61279856634523	9.75868752509809	9.67132960376794	9.73278788374455	9.88194859032497	10.0537941900354	9.90693494014779	9.85156078031476	9.73629099393543	9.505936777362	9.62815434121857	9.79269162867693	FALSE	FALSE	FALSE	FALSE	3	phoD	Phosphorus	Microbial metabolism in diverse environments	Gamma-proteo.	gamma proteobacterium		marine gamma proteobacterium HTCC2080
G0215002316	9.99938959857815	10.0277989031489	9.98499960241346	9.77691888420257	9.74856361621739	9.91377767125675	9.89868712017422	9.97695730999841	9.76151288704802	10.0333835082091	9.98310970984044	10.0109254156112	9.9509295346623	9.96486562781196	9.99647015885598	9.76964708350185	9.87688308758483	9.96985667473151	9.98172289412094	9.85081081078913	9.96174537705802	9.77666120768963	10.0355708873563	FALSE	FALSE	FALSE	FALSE	6	phoD	Phosphorus	Microbial metabolism in diverse environments	Gamma-proteo.	gamma proteobacterium		marine gamma proteobacterium HTCC2080
G0215002317	10.3828322207131	10.63792547825	10.4809812637304	10.3134252666738	10.5528695964768	10.4609749229037	10.4071385369395	10.4228505972424	10.4890326753075	10.3997196752109	10.4089569178451	10.4632964937551	10.4384433249029	10.3498214082533	10.4044701498867	10.5207563629549	10.3688166127063	10.7428489402087	10.589662501996	10.4928099466886	10.4632694007235	10.4538053222215	10.664917610261	FALSE	FALSE	FALSE	FALSE	8	phoD	Phosphorus	Microbial metabolism in diverse environments	Gamma-proteo.	gamma proteobacterium		marine gamma proteobacterium HTCC2080
G0215002318	10.7953683569036	10.8575821623361	10.8455265351846	10.9258112359545	10.7009863598756	10.9823539292875	11.1948842382526	11.0771797756137	11.1631756911917	11.1402010496267	10.9506599043729	11.2621871783446	11.0408921751909	10.9792798991903	11.048873062665	10.938750296337	11.0879241656825	11.0533873599798	11.2107145827374	11.2131299985651	11.1645413564835	10.9697364328715	11.2163394033886	FALSE	FALSE	FALSE	FALSE	1	phoD	Phosphorus	Microbial metabolism in diverse environments	Gamma-proteo.	gamma proteobacterium		marine gamma proteobacterium HTCC2080
G0215002319	10.1095753990823	10.1562511150261	10.1712999505982	10.0106031434238	10.0135682959575	10.1420028757366	10.2165861714937	10.0333247941515	10.0385940503024	10.2703379372884	10.3092057539674	10.1894167599361	10.1197366993449	9.97673756603102	10.1993641942911	9.88773006360901	10.0370235892395	10.0424065688648	10.3079836502266	10.3019650140718	10.3148212210982	10.3539041726412	10.3159726166272	FALSE	FALSE	FALSE	FALSE	6	phoD	Phosphorus	Microbial metabolism in diverse environments	Gamma-proteo.	gamma proteobacterium		marine gamma proteobacterium HTCC2080
G0215002321	9.28978426990383	9.25954862817216	9.3112059339116	9.0374207180617	9.1933139594509	9.12807995157264	9.2434055689026	9.35228323021879	9.18245324651364	9.22648497752135	9.28900543488805	9.07781426842477	9.13365430610079	9.27126402589382	9.1409740225488	9.06521367847312	9.17850932226668	9.38301952728789	9.21575360050513	9.19522748507425	9.18125169454307	9.02747420594697	9.27201933457713	FALSE	FALSE	FALSE	FALSE	3	phoD	Phosphorus	Microbial metabolism in diverse environments	Gamma-proteo.	gamma proteobacterium		marine gamma proteobacterium HTCC2080
G0215002322	9.68871728457093	9.64905292251723	9.85718446408311	9.49741462238531	9.51610705683206	9.4356675481878	9.735965709128	9.39396781902011	9.5309458632343	9.58032694967242	9.62084415765701	9.61211751465852	9.5311542931145	9.50385018479414	9.67321263115968	9.54060180936386	9.71203444028396	9.64722462120789	9.69611820142819	9.82374873469923	9.76047388641824	9.88040910568544	9.79190161881579	FALSE	FALSE	FALSE	FALSE	6	phoD	Phosphorus	Microbial metabolism in diverse environments	Gamma-proteo.	gamma proteobacterium		marine gamma proteobacterium HTCC2080
G0215002324	10.1440701033219	10.3272383032089	10.1920711313054	9.7978945813691	9.72053078336317	9.95495537204125	9.84453617395135	9.91256119623283	9.74052464991362	9.76511337211966	9.88513895046054	9.71532174868718	10.0192854969594	9.97530306146442	10.0746409041699	9.78009346199976	9.89552358904209	9.83150984916032	9.91034036319244	9.79327284342067	9.93139780451848	9.79854408819139	9.91130075657188	FALSE	FALSE	FALSE	TRUE	11	phoD	Phosphorus	Microbial metabolism in diverse environments	Gamma-proteo.	gamma proteobacterium		marine gamma proteobacterium HTCC2080
G0215002325	10.51447533894	10.6128534597943	10.5648424621419	10.4838657506678	10.5842749401334	10.5614919576746	10.6830095098968	10.5654417975634	10.6832765786249	10.5931809691868	10.5862258811166	10.5761617130063	10.5960540185401	10.6678659251267	10.580169464478	10.5390954273778	10.63326093226	10.7624360363143	10.6730069461226	10.5910370331932	10.6343796973424	10.5558624635483	10.7230642757419	FALSE	FALSE	FALSE	FALSE	8	phoD	Phosphorus	Microbial metabolism in diverse environments	Gamma-proteo.	gamma proteobacterium		marine gamma proteobacterium HTCC2080
G0215002326	10.8459955903813	10.9742175414974	10.9987897985102	11.0705502401392	11.1647142819963	11.0145815017838	10.9510576831254	11.183269440141	11.1602518320256	10.9734108701745	10.834174853501	10.9585803894934	10.9516934044106	10.8050491896859	10.9526171045809	11.1565888815362	10.9200718026846	11.7110027226711	11.2271517504372	11.0581172052237	10.9648821653357	11.1612686992164	11.159846993245	FALSE	FALSE	FALSE	FALSE	1	phoD	Phosphorus	Microbial metabolism in diverse environments	Gamma-proteo.	gamma proteobacterium		marine gamma proteobacterium HTCC2080
G0215002328	8.725604293536	8.93034770170011	8.95459914401666	8.77707692960694	8.71276377248899	8.54696613376641	8.63206460296125	8.85144504057082	8.91439832571492	8.75387070629226	8.80720258388567	8.75776488767443	8.58441297969838	8.58047328493858	8.70498704480459	8.66132718162778	8.72193520882645	9.06985793910948	8.77151514315301	8.85356882424266	8.60341723340173	8.67935134687087	8.72182756239145	FALSE	FALSE	FALSE	FALSE	3	phoD	Phosphorus	Microbial metabolism in diverse environments	Gamma-proteo.	gamma proteobacterium		marine gamma proteobacterium HTCC2080
G0215002333	10.5021357500339	10.5900744227334	10.4897340689213	10.3026481742999	10.2664674259307	10.4615572574203	10.5793561887716	10.6522858126725	10.4015276241806	10.5682672480769	10.5034387794499	10.5916670686255	10.5914995703989	10.4656207119513	10.4964133460724	10.3459267842549	10.5463432310115	10.5390559371859	10.6314260687548	10.500523848602	10.6329599902569	10.7814739373657	10.6458560631979	FALSE	FALSE	FALSE	FALSE	6	phoD	Phosphorus	Microbial metabolism in diverse environments	Gamma-proteo.	gamma proteobacterium		marine gamma proteobacterium HTCC2080
G0215002335	10.3523921355059	10.48129293446	10.5525837074292	9.96783721283665	10.1158424464797	10.1603217562305	10.2231491404059	10.2962099837616	10.1056259478866	10.1332335550254	10.2532513969298	10.2589266185075	10.2239520999159	10.1836582035968	10.2940249205498	10.0603915401909	10.1625905113826	10.3445195104699	10.3090778348033	10.1133427178997	10.2435375748483	10.0452105720302	10.2979946352354	FALSE	FALSE	FALSE	FALSE	11	phoD	Phosphorus	Microbial metabolism in diverse environments	Gamma-proteo.	gamma proteobacterium		marine gamma proteobacterium HTCC2080
G0215002338	9.80221593225122	10.0009842572794	9.94427415515615	9.65699258551358	9.73636517495042	9.6231958706789	10.0159813701625	10.038636388703	10.0553537673585	9.85235024854643	9.71270110131889	9.83475535259926	9.82247117091116	9.76416330108043	9.69738500321773	9.93620512832667	9.85445298839974	10.0945575440577	10.1067173728363	10.0353397554408	9.95263796933382	10.0464495578662	10.1442537377543	FALSE	FALSE	FALSE	FALSE	8	phoD	Phosphorus	Microbial metabolism in diverse environments	Gamma-proteo.	gamma proteobacterium		marine gamma proteobacterium HTCC2080
G0215002339	10.4176316808601	10.7617497441259	10.475214101608	10.5364649348215	10.5444953090649	10.3397956917275	10.3468648183888	10.3898983991804	10.5073799105221	10.4300670940387	10.3245233153399	10.4244219189256	10.3504150930173	10.2093782658309	10.3126292245874	10.4902347947621	10.2765599363663	10.7491280243739	10.4263959640083	10.4382214053517	10.3135684879705	10.0683486842479	10.360051957121	FALSE	FALSE	FALSE	FALSE	3	phoD	Phosphorus	Microbial metabolism in diverse environments	Gamma-proteo.	gamma proteobacterium		marine gamma proteobacterium HTCC2080
G0215002341	11.0488606510694	11.0901061930784	11.0381671394562	11.1167211258853	11.0239064687557	11.0889427565701	11.033385362764	11.2080165025125	10.8957023848636	11.0268988937494	11.0899550810706	11.0188101447749	11.2167510478862	11.1537177957609	11.219878212643	11.0005099702178	11.1208163913138	11.3150386119778	11.2220618762519	10.9802681812917	11.1058974168786	10.9729852615618	11.1851250635579	FALSE	FALSE	FALSE	FALSE	9	phoD	Phosphorus	Microbial metabolism in diverse environments	Gamma-proteo.	gamma proteobacterium		marine gamma proteobacterium HTCC2080
G0215002346	10.2881420445444	10.3422477270537	10.2948235710065	10.3229919438758	10.3638034153163	10.1250841938987	10.210150409069	10.2340972026682	10.5072739432933	10.2081662907549	10.1816338632509	10.3263995707066	10.176527249091	10.2467272025895	10.2427244168709	10.3848614570182	10.1943805053108	10.4915660832665	10.2721225938533	10.3011838865461	10.3066179647904	10.0800839236297	10.2303396933704	FALSE	FALSE	FALSE	FALSE	1	phoD	Phosphorus	Microbial metabolism in diverse environments	Gamma-proteo.	gamma proteobacterium		marine gamma proteobacterium HTCC2080
G0215002347	9.30902628855938	9.67467436009717	9.64062206972041	9.17796410642037	9.19779171324255	9.26606850155806	9.32186275893209	9.16006847490994	9.27376174799485	9.24511757714913	9.31870985036236	9.32683112115669	9.29997325877157	9.20848412198594	9.30229608044436	9.28916791857312	9.35126523504295	9.68594222498582	9.3341311241122	9.2849580370145	9.1901502300591	9.46710267244465	9.35970709367413	FALSE	FALSE	FALSE	FALSE	4	phoD	Phosphorus	Microbial metabolism in diverse environments	Gamma-proteo.	gamma proteobacterium		marine gamma proteobacterium HTCC2080
G0215002348	10.4874315105947	10.8286056600271	10.9690401683934	10.7791959432734	10.9907791789884	10.6480599942926	10.6961644451883	11.0304101951109	10.7664286951086	10.6511780152577	10.5411958973432	10.5981203329261	10.6036140367847	10.5174205759569	10.7781577493477	10.7274650998623	10.8118633432635	10.9898074448743	10.7971405765899	10.8311062020841	10.714347767851	10.6325420921915	10.7999833593264	FALSE	FALSE	FALSE	FALSE	1	phoD	Phosphorus	Microbial metabolism in diverse environments	Gamma-proteo.	gamma proteobacterium		marine gamma proteobacterium HTCC2080
G0215002349	10.2796926536902	10.5175723803451	10.4408717437121	10.0583373912523	10.1854063971305	10.1400574703548	10.3754573175844	10.2880096249002	10.2964826445733	10.3995671078119	10.2642968602225	10.4341312793727	10.2077453535597	10.2986090180916	10.2269554890688	10.1920439370701	10.2416630073955	10.4345448265704	10.4937814560594	10.3505612476248	10.205364592513	10.5081635370558	10.5126808070705	FALSE	FALSE	FALSE	FALSE	4	phoD	Phosphorus	Microbial metabolism in diverse environments	Gamma-proteo.	gamma proteobacterium		marine gamma proteobacterium HTCC2080
G0215002350	10.1242140129692	10.132747818157	10.1249621575533	9.67402265067498	9.70411130386524	9.7993398557834	9.9103993180591	9.87163446862656	9.89204663196717	9.97232515597159	9.94017344917335	10.0111277454923	9.86607293099905	9.77092365367749	9.80986824345548	9.66550321099711	9.86711314002779	10.0566128386413	10.0606674335876	9.9944915666099	9.97358442159428	9.98942381071303	10.0167059545048	FALSE	FALSE	FALSE	TRUE	4	phoD	Phosphorus	Microbial metabolism in diverse environments	Gamma-proteo.	gamma proteobacterium		marine gamma proteobacterium HTCC2080
G0215002351	10.0477016017022	10.0604188325947	10.0486666524717	9.83065572741496	9.88827745586502	9.94356520751247	10.0347995004797	10.0464333279188	9.87557199677032	9.97055138805302	9.92545534679834	10.0913156465497	10.0545270373779	9.9225364353921	10.0972285291772	9.82108068062746	9.91315490610676	10.1647925561389	10.0217212156532	10.0758799380236	10.0499176831075	10.2190653390064	10.2813226738177	FALSE	FALSE	FALSE	FALSE	6	phoD	Phosphorus	Microbial metabolism in diverse environments	Gamma-proteo.	gamma proteobacterium		marine gamma proteobacterium HTCC2080
G0215002354	10.0480678120301	10.2516396194812	10.1214368263092	9.87163889671875	10.0270333581115	9.77362193992361	9.84842134388225	9.9856815870687	10.1354063661115	9.81911640001625	9.70449197340055	9.75374212438349	9.68733463898347	9.58294113001938	9.62818439249808	9.98784674883183	9.75739682039589	10.1488574536729	10.0369366071816	10.2293109950549	9.82054390229984	10.0155014618306	10.1738394982131	FALSE	FALSE	FALSE	FALSE	3	phoD	Phosphorus	Microbial metabolism in diverse environments	Gamma-proteo.	gamma proteobacterium		marine gamma proteobacterium HTCC2080
G0215002358	10.4640038955189	10.7248938652968	10.6996028948079	10.3928624033778	10.4736105166073	10.5942301797057	10.7420551870152	10.4861963444947	10.4458686433548	10.6059863448135	10.6462771552462	10.5565005861149	10.7070319866267	10.682949785508	10.6767245090775	10.4932187628654	10.6505310679923	10.5332576950843	10.5406714007049	10.4815759849874	10.6301310492005	10.7601447329873	10.7653245448087	FALSE	FALSE	FALSE	FALSE	6	phoD	Phosphorus	Microbial metabolism in diverse environments	Gamma-proteo.	gamma proteobacterium		marine gamma proteobacterium HTCC2143
G0215002359	11.6806767680896	11.7248035732629	11.8210026727144	11.599505075024	11.7631983333801	11.6808529539643	11.7869377627194	11.7418793117041	11.8659654892323	11.7382833523014	11.6211807922236	11.7862961223131	11.677078668822	11.551182550684	11.6465664516484	11.8251497428859	11.7165803448878	12.1320885316874	11.845382105707	11.8350357645969	11.8627610835716	11.9537825289225	11.9199509096324	FALSE	FALSE	FALSE	FALSE	8	phoD	Phosphorus	Microbial metabolism in diverse environments	Gamma-proteo.	gamma proteobacterium		marine gamma proteobacterium HTCC2143
G0215002360	9.16077103480298	9.13623343367745	9.27252016872786	9.03584144292337	9.09282906735918	9.41725026868894	9.31281877646865	9.2873430695204	9.25303644308725	9.26982490363791	9.52522564273086	9.31577480188453	9.45087353091807	9.65329298790613	9.52017243004774	9.10459499112411	9.4859411351484	9.19541081913246	9.30435646265352	9.28680322178626	9.51953678061076	9.38150114148715	9.47178933803875	FALSE	FALSE	FALSE	FALSE	7	phoD	Phosphorus	Microbial metabolism in diverse environments	Gamma-proteo.	gamma proteobacterium		marine gamma proteobacterium HTCC2143
G0215002362	9.42900501064952	9.66490506858852	9.7263722148296	9.40626450338494	9.44227719966706	9.30877249513695	9.2266842929414	9.69803483314979	9.58340811634618	9.52147831381792	9.25292858593032	9.45706730286656	9.30112092359274	9.2387664984478	9.26037050947766	9.464519643551	9.33470318227264	9.73695296278927	9.68780507347404	9.43547068778015	9.33703950685888	9.33854433622509	9.34975679191389	FALSE	FALSE	FALSE	FALSE	3	phoD	Phosphorus	Microbial metabolism in diverse environments	Gamma-proteo.	gamma proteobacterium		marine gamma proteobacterium HTCC2143
G0215002363	9.94944438703182	10.0117513276256	10.0158707606732	9.5805518677407	9.81387317234233	9.73884532263983	9.95315030283196	9.71820647499416	9.86941598880462	9.77828664736849	9.73723048030868	9.76696668696008	9.82442907257359	9.82691137122637	9.76918371356857	9.8737840883083	9.84308458713026	10.06582441862	9.85942708720673	9.9675502057517	9.79543309191498	10.0344818297681	9.9838481436536	FALSE	FALSE	FALSE	FALSE	4	phoD	Phosphorus	Microbial metabolism in diverse environments	Gamma-proteo.	gamma proteobacterium		marine gamma proteobacterium HTCC2143
G0215002364	9.80987541112918	10.1601061632137	9.9650333610054	9.62197421552381	9.83138088612307	9.80449740630905	9.70067784610493	9.79255867503647	9.70241679591839	9.65457129479778	9.64800349577498	9.57942207718204	9.79720127062979	9.79754672314413	9.86664436190748	9.85835957551018	9.84394136688446	9.89253460565313	9.77246750854407	9.63400500226421	9.64597163612256	9.86913555082393	9.83232094941108	FALSE	FALSE	FALSE	FALSE	4	phoD	Phosphorus	Microbial metabolism in diverse environments	Gamma-proteo.	gamma proteobacterium		marine gamma proteobacterium HTCC2143
G0215002368	9.32708880660856	9.63764996400402	9.42163317867694	8.98629735937659	9.18686013387772	9.3519076980023	9.62917198484025	9.48296035647398	9.32812232325212	9.27700248754045	9.47750178611229	9.29586616941807	9.48509190934239	9.55010478895235	9.4602825975052	9.32270183977879	9.59190423607074	9.10846668898108	9.47223210692115	9.38026591540461	9.48103233415534	9.44713079517435	9.5389318473073	FALSE	FALSE	FALSE	FALSE	2	phoD	Phosphorus	Microbial metabolism in diverse environments	Gamma-proteo.	gamma proteobacterium		marine gamma proteobacterium HTCC2148
G0215002369	10.4152918212901	10.468089779087	10.4652901072739	10.0960526002855	10.2698098568025	10.1280380315901	10.11980721356	10.2819723934835	10.2171567161255	10.1150058272434	10.1126848246803	10.0688863904155	10.1268573668747	10.1442342358205	10.2179929819323	10.1784968296442	10.1360152742687	10.4611198987583	10.1893603743769	10.0727621627715	10.130743793547	10.2073085384344	10.106008144821	FALSE	FALSE	FALSE	FALSE	3	phoD	Phosphorus	Microbial metabolism in diverse environments	Gamma-proteo.	gamma proteobacterium		marine gamma proteobacterium HTCC2148
G0215002374	9.42161256037887	9.38283756197455	9.41105046686913	9.18299964604368	9.17437674715985	9.26796558663043	9.39737210902471	9.16845314924407	9.2119363198461	9.38702184484225	9.17373831212548	9.24469270184478	9.40945955225803	9.25833077749064	9.42854011930291	9.24851327098606	9.30787309240975	9.21726169479885	9.21175218881456	9.28548373610059	9.26656807673779	9.24746888427905	9.26153669097031	FALSE	FALSE	FALSE	FALSE	2	pvsB	Iron	Unclassified	Marinobacter	Marinobacter		Marinobacter algicola DG893
G0215002375	10.0818448224118	10.1911214507988	10.2671388497675	9.84998086044833	9.72157968424468	9.95326341577788	10.1627690563405	10.0989232206999	9.82778218374965	10.0070987978841	10.0534878338621	10.1393113914104	10.080463262199	9.93219397476573	9.99746995650151	9.77854119302577	9.99376784492075	9.94450912137752	10.0567625282082	9.94517385966496	10.0913777038455	10.0361835175282	10.0488209413383	FALSE	FALSE	FALSE	FALSE	4	pvsB	Iron	Unclassified	Marinobacter	Marinobacter		Marinobacter algicola DG893
G0215002376	9.76598019374029	9.88945721327094	9.71217010623615	9.3612353474402	9.50976887248312	9.40393750313664	9.53730130013495	9.44810579076031	9.75935596545376	9.37856897211361	9.34813557817177	9.48591951457813	9.38268427982819	9.30467828894999	9.40573652784701	9.49205856444976	9.33866590837752	9.95226153459144	9.66003659615962	9.5730921169423	9.38177923731182	9.43091797312143	9.52590136115901	FALSE	FALSE	FALSE	FALSE	3	pvsB	Iron	Unclassified	Marinobacter	Marinobacter		Marinobacter algicola DG893
G0215002377	10.7060091311621	10.8085211741268	10.9378830064167	10.7153005875552	10.8895561185718	10.8338809022487	10.9670050741039	10.9682669913535	10.9759793002547	10.7886303203815	10.8236866745002	10.8443409809161	10.8606354308479	10.7363829417667	10.8247287122113	10.8831011202453	10.7723885810455	11.1970034208701	11.0076425127041	10.9110902155879	10.8652772956109	10.8847445704909	11.0380190063728	FALSE	FALSE	FALSE	FALSE	1	phnJ	Phosphorus	Microbial metabolism in diverse environments	Marinobacter	Marinobacter		Marinobacter aquaeolei VT8
G0215002378	11.0918225409051	11.1447558603162	11.236200358694	11.068175043698	11.3041800933967	11.2623032059135	11.2171631490581	11.2486198827153	11.2737460510101	11.1606585965105	11.1083046314273	11.1693580778205	11.1537771489362	11.2152697012914	11.2328757000957	11.3628195803207	11.2805275323867	11.5742178058056	11.2908622946262	11.126634595236	11.1445421436355	11.0280497201309	11.3177834714186	FALSE	FALSE	FALSE	FALSE	1	phnJ	Phosphorus	Microbial metabolism in diverse environments	Marinobacter	Marinobacter		Marinobacter aquaeolei VT8
G0215002379	9.23565123753912	9.40242548434398	9.34406324600458	8.93535558657726	9.03029003003069	9.15018190857165	9.27442583274128	9.23279205308198	9.18820009757748	9.25116740695796	9.32718437989639	9.15472203509756	9.07256484288582	9.11359294298028	9.10570869489588	9.03706188776451	9.02018341937704	9.31628442922761	9.34442994294194	9.32807779393384	9.49031409064559	9.40778115779443	9.4053483380202	FALSE	FALSE	FALSE	FALSE	6	phnJ	Phosphorus	Microbial metabolism in diverse environments	Marinobacter	Marinobacter		Marinobacter aquaeolei VT8
G0215002382	10.1921094640131	10.2984890404023	10.2650460530733	10.1492608197387	10.1414640712282	10.2915787924734	10.2182732759505	10.19661077383	10.248187865217	10.2413378046114	10.2303831362161	10.218621520559	10.2686566652861	10.1275087866623	10.2325999446692	10.1358164400303	10.2491728519352	10.4740392307939	10.2975283287563	10.2416158820388	10.339850167806	10.3480047531232	10.3959605193257	FALSE	FALSE	FALSE	FALSE	8	dddD	DMSP	Microbial metabolism in diverse environments	Marinobacter	Marinobacter		Marinobacter sp. ELB17
G0215002383	9.90397682173589	10.0414403222772	9.92243713419142	9.82503479123304	9.78806227633095	9.80778632481256	9.95117696156049	9.91011501771506	9.89696205151881	9.79221179074674	9.70449229202102	9.84274479982803	9.78915105599033	9.79742597017178	9.99288883055245	9.72797515292835	9.73352419681698	9.99241604978399	9.93609424503761	9.78552417095979	9.80208379648509	9.6901272407477	10.0017954575827	FALSE	FALSE	FALSE	FALSE	3	dddD	DMSP	Microbial metabolism in diverse environments	Marinobacter	Marinobacter		Marinobacter sp. ELB17
G0215002384	10.2765385719441	10.3683720348607	10.3876255289769	10.2970719348959	10.3136983858605	10.3026292829085	10.5483955338366	10.3750386316373	10.4011301041089	10.4473176368834	10.5294990132463	10.4115012323855	10.3019184906167	10.0777095828382	10.2908501352692	10.2521000153491	10.3384871102197	10.3652617383268	10.5395721027786	10.3776232855503	10.4426445094387	10.4886945895631	10.381107773686	FALSE	FALSE	FALSE	FALSE	8	phnJ	Phosphorus	Microbial metabolism in diverse environments	Marinobacter	Marinobacter		Marinobacter sp. ELB17
G0215002385	10.1815025749345	10.4820797863428	10.4872151396576	10.025231400328	10.1256513817328	10.2428027852454	10.414066694289	10.3184895836204	10.2341363405696	10.5935154933815	10.4951621088275	10.5501206299117	10.3505538458198	10.3446547787852	10.5101358983082	10.2563745145555	10.3273988450072	10.3048659034897	10.5078235490367	10.5184025292227	10.6659536954156	10.7253247353221	10.6770977154236	TRUE	FALSE	FALSE	FALSE	6	phnJ	Phosphorus	Microbial metabolism in diverse environments	Marinobacter	Marinobacter		Marinobacter sp. ELB17
G0215002386	9.59773807273393	9.87833206606951	9.8924062237047	9.503002824522	9.56579711034833	9.69466611026746	9.81273327134532	9.6959923238309	9.68693688850153	9.91469952246187	9.7647272747797	9.8305567437441	9.7217304752452	9.73889581238162	9.8346106492419	9.70825194737466	9.78615205665764	9.69201418335751	9.86173805959234	9.84483199349119	9.91462988398226	9.98237726123956	9.9649278376419	FALSE	FALSE	FALSE	FALSE	6	phnJ	Phosphorus	Microbial metabolism in diverse environments	Marinobacter	Marinobacter		Marinobacter sp. ELB17
G0215002387	10.5026119991604	10.6029336335178	10.7135961557737	10.2112109886964	10.5054858605365	10.4766380665906	10.7639727893984	10.3473510248625	10.6190756580646	10.5123552140083	10.5345063555298	10.6061472290094	10.5479691065125	10.3838509470685	10.5127442329444	10.4986482205991	10.5022672871218	10.4934708004243	10.5674981411459	10.701521946479	10.5268286751889	11.0450179452277	10.7811586356763	FALSE	FALSE	FALSE	FALSE	6	phnJ	Phosphorus	Microbial metabolism in diverse environments	Marinobacter	Marinobacter		Marinobacter sp. ELB17
G0215002388	11.3729364634532	11.4555841701028	11.5019224249902	11.2513488055177	11.4005481060451	11.4071443747515	11.493962358207	11.1840513625473	11.5036163768497	11.3042279193678	11.3404780151377	11.3128624239475	11.3510702666823	11.2288859958901	11.3342119472719	11.4158532952306	11.2698619944513	11.6700945929294	11.4847438178211	11.4636771788594	11.3798649923279	11.6397885187432	11.4152005681429	FALSE	FALSE	FALSE	FALSE	8	phnJ	Phosphorus	Microbial metabolism in diverse environments	Marinobacter	Marinobacter		Marinobacter sp. ELB17
G0215002389	10.4072644732973	10.8399538053827	10.5977430131181	10.3311180682933	10.5338466241233	10.5217139751123	11.0364645517291	10.3587545850055	10.6324957216985	10.8522324904997	10.7006702316034	10.6644581896657	10.638595670132	10.701162705594	10.6684758559771	10.6941242258992	10.708402392606	10.4784405095764	10.735137639599	10.7753876167127	10.8941828211499	11.2576876381315	10.9315502856791	FALSE	FALSE	FALSE	FALSE	6	phnJ	Phosphorus	Microbial metabolism in diverse environments	Marinobacter	Marinobacter		Marinobacter sp. ELB17
G0215002390	8.93884378854354	9.11199421292677	9.21295157291408	8.80103785803299	8.90381481321549	8.83458368495303	8.99131757992453	8.86445902537529	9.07991632539001	9.0658163322108	9.06386796607609	8.91415905816583	8.91987718199362	8.9139666892756	8.99100083093955	8.97022550114739	8.90934063612589	9.22413755453356	9.14434011101905	9.05670437462307	8.99961615990914	9.05422207030082	9.15515876489365	FALSE	FALSE	FALSE	FALSE	4	phnJ	Phosphorus	Microbial metabolism in diverse environments	Marinobacter	Marinobacter		Marinobacter sp. ELB17
G0215002391	9.09237416962024	9.1699704549023	9.27083513221507	8.96885579969043	8.84788693490951	8.91613270647903	9.09330478667122	9.18002958437754	9.05857147932358	9.05040827223576	9.05463154308445	9.10940917418081	8.9765792990806	9.06418244732005	9.02285088366847	8.96289448666078	8.87410785308368	9.20925694533299	9.12816137765773	9.0560590625489	9.21385307873572	9.1723567990627	9.12756750138204	FALSE	FALSE	FALSE	FALSE	4	pvsB	Iron	Unclassified	Marinobacter	Marinobacter		Marinobacter sp. ELB17
G0215002392	9.88488005197321	9.63128416073511	9.78866981360372	9.42346373296623	9.46775434287267	9.41580685316888	9.73399101181533	9.47623219973966	9.61428687718173	9.61390462193186	9.56737619388304	9.71265371625586	9.51120697666475	9.41356910489315	9.49408890988145	9.34708499739105	9.50698553951847	9.74705473345228	9.68846861757836	9.77011314721447	9.76681939299637	9.71919154729977	9.76359717285002	FALSE	FALSE	FALSE	FALSE	4	phnJ	Phosphorus	Microbial metabolism in diverse environments	Marinobacter	Marinobacter		Marinobacter sp. ELB17 1101232001208
G0215002393	9.41861294473545	9.56183482486559	9.62366741634683	9.35378210407072	9.4440236439742	9.51345526299395	9.7469693761318	9.60075412577406	9.57526536050561	9.46611740499657	9.57214629742598	9.50185343834272	9.68962634399436	9.54787227981339	9.6072799177382	9.43650288005871	9.60484914558385	9.5349315244809	9.5678024462358	9.61716914101179	9.56253665089598	9.6293072276368	9.6508677119752	FALSE	FALSE	FALSE	FALSE	6	nirS	Nitrogen	Energy Metabolism	Marinobacter	Marinobacter		Marinobacter sp. S64
G0215002396	8.72431560528299	9.27929252599614	8.96492493233396	8.80846683759873	8.80146219896279	8.5251448194362	8.70287557559049	8.724759708315	8.79741255584269	8.6596422923263	8.35717700707998	8.39065534282865	8.61451651614818	8.53441529307596	8.59392037394989	9.05267282661533	8.71009586073529	8.77109619975069	8.75373427697838	8.57451833819407	8.41393142522643	8.64026924524885	8.63529125999216	FALSE	FALSE	FALSE	FALSE	3	phnJ	Phosphorus	Microbial metabolism in diverse environments	Maritimibacter	Maritimibacter		Maritimibacter alkaliphilus HTCC2654
G0215002397	10.4283764221028	10.6193922990245	10.6871290971948	10.1105580632539	10.2750554533748	10.0623198276779	10.1080848278504	9.92490406838222	10.3583468048437	10.0525464617136	9.88316280780172	9.92472356599335	9.98797513920277	9.66665312393854	10.0045707027518	10.1493621655499	9.78574585933986	10.3912078213111	10.0880045856519	10.2271020161735	9.79395297188121	10.2209632441092	10.0988874361694	FALSE	FALSE	FALSE	FALSE	3	phnJ	Phosphorus	Microbial metabolism in diverse environments	Maritimibacter	Maritimibacter		Maritimibacter alkaliphilus HTCC2654
G0215002398	10.5106139105316	10.5288521730674	10.5640135005021	10.407914341017	10.2709971964381	10.4552388304097	10.5811184054962	10.5070414401713	10.3630152730712	10.5651503657321	10.5173129635226	10.5110764382314	10.511811631679	10.2954782185618	10.5700446443833	10.2502381243621	10.3753976648501	10.5275151748409	10.6604971352477	10.5609176486337	10.4264792839425	10.5944998671848	10.6280381840915	FALSE	FALSE	FALSE	FALSE	6	phnJ	Phosphorus	Microbial metabolism in diverse environments	Maritimibacter	Maritimibacter		Maritimibacter alkaliphilus HTCC2654
G0215002399	9.35464926310598	9.05069743479243	9.41680485706812	9.18517949408215	9.02902435585369	8.90912815456365	9.10924340719824	9.22491661150442	9.23909399059765	9.24167954574776	9.17958307098525	9.26960535847012	9.01959941719598	9.06597933162357	9.02046015857748	8.98225384653162	8.89217263720795	9.26613343852522	9.27433186915449	9.31767167733246	9.29185745694319	9.24862455402914	9.43456963666393	FALSE	FALSE	FALSE	FALSE	8	phnJ	Phosphorus	Microbial metabolism in diverse environments	Maritimibacter	Maritimibacter		Maritimibacter alkaliphilus HTCC2654
G0215002401	9.2751922485829	9.48737047262193	9.4379822973838	8.91182478837841	8.95438025479351	8.99713052965935	9.22701225649054	8.9657238843657	9.01474001959059	9.12879059360518	9.05032269766444	9.09578570227384	9.14997572611068	9.05030834857129	9.17189360982455	8.88437106127602	9.11060352799177	9.14080095224928	9.10761867227921	9.25027305394364	9.11194063058539	9.45952283777433	9.30344924413474	FALSE	FALSE	FALSE	TRUE	4	phnJ	Phosphorus	Microbial metabolism in diverse environments	Maritimibacter	Maritimibacter		Maritimibacter alkaliphilus HTCC2654
G0215002402	10.5120861571899	10.5748176268713	10.6423989350841	10.2817026244187	10.5004850291517	10.4801363949652	10.5647652580296	10.51196534186	10.5813900057201	10.5073166647482	10.4012481438087	10.3993746076707	10.4499249073745	10.3716632954987	10.3859735608044	10.4452462540431	10.4648476271932	10.7574893114615	10.6191862809161	10.5235650697536	10.4018656612146	10.790408670705	10.6634591180268	FALSE	FALSE	FALSE	FALSE	8	phnJ	Phosphorus	Microbial metabolism in diverse environments	Maritimibacter	Maritimibacter		Maritimibacter alkaliphilus HTCC2654 1099457000257
G0215002404	12.0363843548874	11.7696323006955	11.5872524168676	11.4261863333771	10.956657461716	12.0062808225257	12.1173899583883	11.9806578650007	10.6164624086164	11.6231849670417	12.1024888978743	12.008038679641	12.2198514367467	12.4771434774154	12.1669720070889	11.6140156317453	12.162045515563	8.60792215711189	11.4277499682954	11.4662817888501	11.8986551671656	11.6957012532962	11.6298564261347	FALSE	TRUE	FALSE	FALSE	2	rbcL	Carbon	Energy Metabolism	Melosira	Melosira		Melosira nummuloides
G0215002406	10.3755248427286	10.3909529968978	10.432042662074	10.2218400053261	10.2803995808006	10.2995316296015	10.3950403691924	10.403241662787	10.4410655954981	10.3208708838415	10.2760927808583	10.4104521238702	10.419774473018	10.3363238256083	10.4354718829742	10.2631233023487	10.4038365444623	10.5678057555737	10.6021870285502	10.4588029440649	10.4076782397683	10.4851301286154	10.4825738456875	FALSE	FALSE	FALSE	FALSE	8	phnA	Phosphorus	Microbial metabolism in diverse environments	Mesorhizobium	Mesorhizobium		Mesorhizobium opportunistum WSM2075
G0215002407	9.48420259655252	9.45821551122371	9.16313789191886	8.99738584187589	8.8158599517904	9.21035667112441	9.32280232269598	9.12009499082746	9.06103903736021	9.31519267918191	9.49824216343756	9.3011646786535	9.37534330986569	9.38025912729365	9.3878830845814	8.84095572077719	9.35481335914952	8.67525203802827	9.27381278343196	9.20441299589373	9.63320138975135	9.67926529210132	9.46632871787094	TRUE	FALSE	FALSE	FALSE	2	phnA	Phosphorus	Microbial metabolism in diverse environments	Mesorhizobium	Mesorhizobium		Mesorhizobium opportunistum WSM2075
G0215002408	9.93321144240834	10.1975526165857	10.0525263673808	9.97172174182231	10.0080364939517	10.122737482462	10.4176353306973	10.177923552054	10.1700003290441	10.1288217936389	10.1737494029657	10.2115062752987	10.2133511150257	10.2113575684723	10.1835487572542	10.1141729313034	10.1514351507641	10.1725023034396	10.2909111829017	10.1121159780048	10.2428983946927	10.3422584705285	10.2887687857729	FALSE	FALSE	FALSE	FALSE	6	phnA	Phosphorus	Microbial metabolism in diverse environments	Mesorhizobium	Mesorhizobium		Mesorhizobium opportunistum WSM2075
G0215002409	10.0255689803033	10.1606730304876	10.089797455198	9.94046927431564	10.0958248184829	9.945781747815	9.95707885060879	10.1096810896379	10.0845576816379	9.97006104360539	9.88352556629547	9.89920284062642	9.94657397728759	9.81169062038748	9.87962265374499	10.0409417789378	10.0155692781094	10.3921592933022	10.1868191478961	9.96077475306756	9.9207005546279	9.78699503868287	9.93009425870475	FALSE	FALSE	FALSE	FALSE	3	phnA	Phosphorus	Microbial metabolism in diverse environments	Mesorhizobium	Mesorhizobium		Mesorhizobium opportunistum WSM2075
G0215002411	9.32723300246055	9.42632372449955	9.24545938344198	8.78426972531416	8.76931850324208	8.78286694394974	8.90200422863231	8.6977732960671	9.08376373705306	8.97099669912729	9.09706011179724	9.05969727277643	8.90608452828731	8.83992799903115	8.78860903952624	8.85852118209203	8.85056396950162	9.07134946977663	9.11625493186743	9.1053286025779	8.89437557271773	8.99846851282202	8.95938731803949	FALSE	FALSE	FALSE	TRUE	4	phnA	Phosphorus	Microbial metabolism in diverse environments	Mesorhizobium	Mesorhizobium		Mesorhizobium opportunistum WSM2075
G0215002413	9.23703889638168	9.39844821999588	9.41474685676077	9.0981783513907	9.23810934725888	9.40554809477512	9.3450062563505	9.32203387589676	9.3256682426525	9.28106832730293	9.33958095735275	9.23708685522081	9.36559073662665	9.26001276949834	9.41454731576309	9.31862181435288	9.36545714963191	9.47040458843282	9.35105245035709	9.19823276266907	9.16334834520244	9.63629845377402	9.41625065530261	FALSE	FALSE	FALSE	FALSE	8	mopA		Unclassified	Mesorhizobium	Mesorhizobium		Mesorhizobium sp. BNC1
G0215002420	10.028663768793	9.83521909294701	9.84096075059324	9.21114865021148	9.48980345429916	9.63285393255427	10.0092511812631	9.41638100913456	9.66965656949394	9.78518940287398	9.74054284342682	9.61680293605392	9.84839929145578	9.70826970409794	9.92907729052118	9.62095640427371	9.66874840989677	9.43976063100516	9.77970653442166	9.89619518203417	9.83682927307697	10.0097139300062	10.0005749337824	TRUE	TRUE	FALSE	FALSE	6	rbcL	Carbon	Energy Metabolism	Methanocaldococcus	Methanocaldococcus		Methanocaldococcus jannaschii DSM 2661
G0215002423	10.1797893159555	10.2818324374453	10.195255060226	9.83291974890643	9.88653966747846	9.68922844634318	9.8004739769157	9.74493818883579	9.9482738893834	9.88320961288883	9.59680784549506	9.73534730236018	9.56584274448269	9.52037683454251	9.60253883103896	9.88766720572494	9.56046204756881	10.1995423775522	10.073478270093	9.89322888923257	9.62859626717431	9.81652588951463	9.92905127020619	FALSE	FALSE	FALSE	FALSE	3	rbcL	Carbon	Energy Metabolism	Methanocella	Methanocella		Methanocella paludicola SANAE
G0215002424	9.82588308959229	10.019382094386	10.1857063008863	9.62789233257177	9.87414276542249	9.71465476311331	9.81312506625725	9.77968267320883	9.99091179839473	9.75047460434969	9.65375939618924	9.73931704993153	9.73829017190358	9.56409818766497	9.69521787421481	9.81420780853535	9.63493168861928	10.0819816568381	9.93251513002868	9.96506107564487	9.7546993115637	10.1077414813488	9.96410624082809	FALSE	FALSE	FALSE	FALSE	3	rbcL	Carbon	Energy Metabolism	Methanocella	Methanocella		Methanocella sp. RC-I
G0215002433	9.15112752513734	9.21216265572962	9.52545843314863	8.71471322878026	8.90014948741101	8.90582447771271	9.16287257979033	8.74132317506127	8.92643559678104	9.13094713246982	9.04038276248092	8.90331140449471	8.98891563408597	8.95895403642496	8.97623806271458	8.81292685122148	9.11117958944952	8.94356638253955	8.83722024359115	8.95398080866881	8.92597923865373	9.0293466202146	9.06759271415405	FALSE	FALSE	FALSE	FALSE	4	rbcL	Carbon	Energy Metabolism	Methanosaeta	Methanosaeta		Methanosaeta thermophila PT
G0215002436	9.66176028510971	9.78925426137595	9.73990764078517	9.39152554511605	9.61207891088672	9.43055597906285	9.70479715762985	9.53513269301484	9.64105755311085	9.75156653481576	9.61576231425082	9.46825407442825	9.6537056835991	9.57233277057441	9.60731226022574	9.61279164114505	9.61078506426634	9.73489791656602	9.81526847890617	9.80734365774831	9.83209661595274	9.66219512090778	9.85930316733917	FALSE	FALSE	FALSE	FALSE	4	rbcL	Carbon	Energy Metabolism	Methanosarcina	Methanosarcina		Methanosarcina acetivorans C2A
G0215002437	9.16228903177491	9.10932121027884	9.23873048865357	8.83558487460034	8.97257281187706	8.80927589277642	8.91740106530702	8.85119762694103	8.96849575406578	8.94105661439077	8.80299100170775	8.80480988643191	8.97643167296179	8.8001922890363	8.82231616386799	8.89796135162628	8.98768624767189	9.24507385610985	9.00566692700566	8.95758282361382	8.79029382285026	8.92340694350375	9.01428521897505	FALSE	FALSE	FALSE	FALSE	3	rbcL	Carbon	Energy Metabolism	Methanosarcina	Methanosarcina		Methanosarcina mazei Go1
G0215002438	9.08140708616037	9.41920577824512	9.45701828014703	9.03816894482371	9.01876437976734	9.184126213553	9.20740991208805	9.06147126920633	8.91392718402877	9.18181604257631	9.25653336652323	9.15607366768243	9.35148075412923	9.40371643664357	9.4148402493662	9.07940614836943	9.18986003239572	9.0928017542801	9.14921714024868	9.19829158651466	9.23825296134214	9.04536250282934	9.30275853502093	FALSE	FALSE	FALSE	FALSE	2	rbcL	Carbon	Energy Metabolism	Methanosphaerula	Methanosphaerula		Methanosphaerula palustris E1-9c
G0215002444	9.77006052814339	9.75219815511989	9.75439821527942	9.29137513221885	9.30806202800638	9.64258788694595	9.90954337392454	9.65767763833277	9.49976181138662	9.54914407918441	9.793285367055	9.70998841250059	9.7824991745926	9.94993301167822	9.81580608591744	9.35633663832554	9.88693669919696	9.30213950451204	9.69822140160021	9.5682713413645	9.82529793875149	9.66240017167662	9.79218010566774	FALSE	FALSE	FALSE	FALSE	2	fae	Methane	Energy Metabolism	Methylobacillus	Methylobacillus		Methylobacillus flagellatus KT
G0215002447	9.61443935666518	9.38981102403544	9.48861874337147	9.01155679997843	9.02861325338869	8.86582387544401	9.48061077155672	9.02965767429384	9.2842492418992	9.25675948671389	9.3290910512909	9.16865841994714	9.13351630927674	8.902748281534	9.02955380875884	9.11022992737603	8.96773547529991	9.32550385615277	9.18088915031563	9.26994880969312	9.37918255069945	9.21501939035593	9.26889662192915	FALSE	FALSE	FALSE	FALSE	4	fhcD	Methane	Energy Metabolism	Methylobacillus	Methylobacillus		Methylobacillus flagellatus KT
G0215002448	9.11890856970912	9.15317700362404	9.23510789616961	8.72821609785056	8.70999643070783	8.83527636751354	8.92754014430752	8.96728384291101	8.90816284076726	8.99872435733039	8.95040681234127	8.93969358737342	8.96688168390774	8.98415188166151	8.9860059411476	8.82024682990249	8.94969056200306	8.90672418672808	8.94700172750584	8.87640276956355	8.95260496525759	9.09160896715417	9.02467134785928	FALSE	FALSE	FALSE	TRUE	4	mch	Methane	Energy Metabolism	Methylobacillus	Methylobacillus		Methylobacillus flagellatus KT
G0215002449	9.81913757270751	9.82027761992695	9.91149453777615	9.57917524550818	9.71280267745656	9.75420243463006	9.73648956584443	9.87627841728526	9.66157548160292	9.69985679187903	9.86563020529154	9.75381146600957	9.56051740120042	9.49868684218474	9.56713095249907	9.54180703040675	9.66362825818056	9.57798546644612	9.80021727818917	9.62353441739912	9.7538190733683	9.74530418809802	9.91777564008001	FALSE	FALSE	FALSE	FALSE	4	mtdB	Methane	Energy Metabolism	Methylobacillus	Methylobacillus		Methylobacillus flagellatus KT
G0215002453	10.6352082795794	10.6976136361387	10.7044793782847	10.4358063367548	10.6125137051424	10.6732846912929	10.9717225175606	10.5364692974223	10.7575732180574	10.8112799702068	10.7659058657546	10.7567639409159	10.7607614398531	10.6134843178864	10.6620148357749	10.5990323430159	10.7254369340477	10.6611424537292	10.8305851078641	10.9613991009934	10.9273133714604	11.0546769467812	11.0479803473231	FALSE	FALSE	FALSE	FALSE	6	fae	Methane	Energy Metabolism	Methylobacterium	Methylobacterium		Methylobacterium chloromethanicum CM4
G0215002454	11.1986041877477	11.347440696838	11.2282592966357	11.0426906444894	11.1244592011523	11.4796782540961	11.8108180482837	11.51249840661	11.3475243505732	11.493612805455	11.6482622591837	11.5759348536316	11.5798988858215	11.536268728799	11.6618209953245	11.2410329738062	11.5826984064967	10.8393874355259	11.5422400437491	11.5552900795036	11.7111294044349	11.6789824573622	11.7909643675699	TRUE	TRUE	FALSE	FALSE	2	fae	Methane	Energy Metabolism	Methylobacterium	Methylobacterium		Methylobacterium chloromethanicum CM4
G0215002455	8.80214415647412	8.77702387613125	8.77850559751452	8.72526827797767	8.7645337284866	8.79636861573814	8.88237779874554	8.86976837412312	8.76637276964373	8.91204969864851	9.00116160198496	8.85638469127298	8.79244047841688	8.86320036458962	8.93085655263336	8.7278914244647	8.87298729866172	8.94479562654843	8.86379672409598	8.89118925111564	8.94291872409477	8.67747275026593	8.93312639311898	FALSE	FALSE	FALSE	FALSE	7	fhcD	Methane	Energy Metabolism	Methylobacterium	Methylobacterium		Methylobacterium chloromethanicum CM4
G0215002456	10.2855621098821	10.2724782825306	10.2909063861403	10.0926100506076	10.148780694974	10.4522433660254	10.4024025901252	10.3186256028126	10.1490032618608	10.4511890045845	10.4988987555405	10.4496027800129	10.3899349649346	10.6348857070793	10.4881536982746	10.1908953990961	10.5215165800349	10.1295538871065	10.5647446863976	10.2559470458005	10.5661847281396	10.2472313500604	10.5390150586602	FALSE	FALSE	FALSE	FALSE	7	mch	Methane	Energy Metabolism	Methylobacterium	Methylobacterium		Methylobacterium chloromethanicum CM4
G0215002457	9.31605330334077	9.61651825936105	9.47660726873695	9.33578642362376	9.36604627038697	9.27592454754399	9.43869580105116	9.38406843642693	9.40639016981954	9.39913431918355	9.46887951734758	9.31444179659798	9.3406753567052	9.21541821599667	9.42054328777801	9.22678804010546	9.30501265645564	9.56506538791931	9.51749010975704	9.46005377309156	9.40060792829402	9.50805328072754	9.53059440064895	FALSE	FALSE	FALSE	FALSE	4	mopA		Unclassified	Methylobacterium	Methylobacterium		Methylobacterium chloromethanicum CM4
G0215002458	10.4951108490933	10.4786490989618	10.5351866048294	10.3832118126707	10.439087363099	10.5573924962121	10.578329273464	10.7305979985998	10.4041424066197	10.4457584890346	10.4899762787018	10.4461336122101	10.6091869452099	10.5800608784221	10.6189234181307	10.4296840340356	10.6326461498568	10.6163842834736	10.547173836497	10.5318588819658	10.5761483715335	10.5761072837499	10.722718848231	FALSE	FALSE	FALSE	FALSE	2	mtdB	Methane	Energy Metabolism	Methylobacterium	Methylobacterium		Methylobacterium chloromethanicum CM4
G0215002459	9.12928743170228	9.29009799526799	9.23075238839078	9.12627578563398	8.95790647535136	9.28764108395381	9.46784512804094	9.18042497734696	9.39313731841964	9.31646460384267	9.63706581374174	9.70668296220163	9.34356726055337	9.24148564670612	9.18426972320434	8.93901021237079	9.35635939012383	9.20647116253918	9.28622559118784	9.31165354438103	9.46795230049147	9.34291367922166	9.46251170656875	FALSE	FALSE	FALSE	FALSE	6	mtdB	Methane	Energy Metabolism	Methylobacterium	Methylobacterium		Methylobacterium extorquens AM1
G0215002460	9.93725597939232	10.0401894092838	10.016715079599	9.54385594400141	9.79025521329851	9.90957310675048	10.2697209521533	9.96337245071345	10.0895308713828	10.1823922002757	10.0927754704567	10.0576126532522	10.098182975467	10.0864097889401	10.1422221946669	9.86681606801358	10.0947954333474	9.80019815176246	10.1551074839265	10.2000238241764	10.4700327832956	10.6012448481393	10.3627940818942	TRUE	FALSE	FALSE	FALSE	6	mxaF	Methane	Energy Metabolism	Methylobacterium	Methylobacterium		Methylobacterium extorquens AM1
G0215002461	10.5980974087946	10.7843151827293	10.6741539887055	10.3845090731872	10.5377514941375	10.6486145360063	10.8642018592845	10.5624154932577	10.6139267574666	10.7164322546021	10.6983061427029	10.6763619321252	10.7265937991323	10.6379762895404	10.7366808920801	10.4857620575534	10.6097191002406	10.56935512958	10.7514370607218	10.7100374683952	10.7585110968421	10.9259372829725	10.8889008148435	FALSE	FALSE	FALSE	FALSE	6	fae	Methane	Energy Metabolism	Methylobacterium	Methylobacterium		Methylobacterium nodulans ORS 2060
G0215002462	10.1364358094896	10.1606547189265	10.013237728949	9.78374793249494	9.85166039376389	10.0364789143849	10.2830532753756	9.86671740943908	10.1169552556362	10.2527599888739	10.1643490216336	10.0621423675656	10.1397249007438	10.0854960642657	10.2575217502684	9.95486667958683	10.1546074744116	9.83979843044239	10.2657438953449	10.1439369635527	10.1837401203628	10.4494614414386	10.3096131010198	FALSE	FALSE	FALSE	FALSE	6	fae	Methane	Energy Metabolism	Methylobacterium	Methylobacterium		Methylobacterium nodulans ORS 2060
G0215002463	10.296249167174	10.3305058141161	10.2747437669768	10.269419943246	10.3905857346047	10.4601648881137	10.625875435803	10.6072998405132	10.4976423373478	10.5706496400666	10.5600828395056	10.4966947522612	10.52431726673	10.4748050562933	10.5239246567873	10.423959982625	10.500310784449	10.3827870398373	10.6555008819971	10.5135764363377	10.6317266440986	10.6285134544366	10.6205578162795	FALSE	FALSE	FALSE	FALSE	6	fhcD	Methane	Energy Metabolism	Methylobacterium	Methylobacterium		Methylobacterium nodulans ORS 2060
G0215002464	10.4900209337236	10.4525786826088	10.4768930930847	10.076622853815	10.1242604658122	10.4305349073487	10.6106248275466	10.3956368624733	10.2958646261049	10.4245057110118	10.5625449204232	10.4795461931845	10.4962486132983	10.4438957319187	10.4284846237406	10.1422148883417	10.5147286288963	9.88772541675499	10.5085969510842	10.2976569902377	10.585501352118	10.5531196232154	10.67807442902	FALSE	FALSE	FALSE	FALSE	2	mch	Methane	Energy Metabolism	Methylobacterium	Methylobacterium		Methylobacterium nodulans ORS 2060
G0215002465	10.0147672493643	10.0810795060726	10.047755154731	9.96859310888965	9.92334744321	9.90594514048979	9.87910307256725	9.9310874815847	9.96774390526323	9.90024798663981	9.79807951124297	9.94200134024413	9.90466845919852	9.92994849106096	9.98135502931412	9.92375192651503	9.95480757540825	10.1889575594232	9.99091072234491	9.88137784395838	9.95964707545308	9.72619272638916	10.002830621345	FALSE	FALSE	FALSE	FALSE	3	mtdB	Methane	Energy Metabolism	Methylobacterium	Methylobacterium		Methylobacterium nodulans ORS 2060
G0215002466	10.472593956079	10.5063535947382	10.5364063003276	10.8126170226003	10.7265148315418	10.4898120751026	10.6150693061696	10.601285663468	10.4655755785683	10.7204959693828	10.6236936674229	10.6227095949809	10.4947616771963	10.5231926903101	10.4754830763321	10.6223540366926	10.3690117246651	10.7714112352149	10.7808210612585	10.5325435888165	10.6050224036747	10.4439884558095	10.6349529919618	FALSE	FALSE	FALSE	FALSE	1	mtdB	Methane	Energy Metabolism	Methylobacterium	Methylobacterium		Methylobacterium nodulans ORS 2060
G0215002467	10.3732678496284	10.4590706101971	10.6763545843791	10.2330109417999	10.3564488033878	10.3982980645484	10.5219168787909	10.4839201216223	10.4307599785616	10.6583617753661	10.5003538990929	10.4540816242387	10.3970863720473	10.2980399360351	10.4548152174701	10.355691904155	10.4047636466666	10.5703774229339	10.5999798998265	10.5758745439537	10.5329444689429	10.6180616975142	10.588925659697	FALSE	FALSE	FALSE	FALSE	8	nifB	Nitrogen	Energy Metabolism	Methylobacterium	Methylobacterium		Methylobacterium nodulans ORS 2060
G0215002469	9.35934097460363	9.2098789428387	9.26772525932825	8.88965907692197	9.14451542083905	9.44328094743295	9.54624143633003	9.38271933368776	9.38293130399062	9.53958776985173	9.69468399071904	9.40483060128518	9.56778562573884	9.57817379299803	9.65210130354894	9.14283274349206	9.5606825527287	8.91255671608769	9.48271318080706	9.37927391891584	9.55957812826694	9.65271364384116	9.67562035465259	TRUE	TRUE	FALSE	FALSE	2	nifE	Nitrogen	Energy Metabolism	Methylobacterium	Methylobacterium		Methylobacterium nodulans ORS 2060
G0215002470	9.95192037986699	10.222209303723	10.263429795775	9.83699510102775	9.82914427523728	9.95322461619265	10.0424955909357	9.95732006778138	9.8921940051411	9.97722410684926	10.0130416974525	9.99684283868764	10.0229713995143	10.0116289406705	10.0072207823638	9.86834730023908	10.0076773686576	10.0937020371091	10.0965989426568	9.9675695292289	10.0306292230596	10.0654052610314	10.1235896793382	FALSE	FALSE	FALSE	FALSE	4	nifK	Nitrogen	Energy Metabolism	Methylobacterium	Methylobacterium		Methylobacterium nodulans ORS 2060
G0215002473	10.96200921616	11.1522900872583	10.9793850200019	10.8452065837006	10.8677802036343	11.1524442556576	11.3244215692653	10.9221300329559	11.1795199523722	11.2973759294557	11.2857242166169	11.2286856102211	11.1504776752057	11.0139896917215	11.1899869965337	11.0518264554145	11.1862242295171	11.1639966064625	11.4758235990542	11.2229077517198	11.3606861912847	11.3672691418646	11.3998692215407	FALSE	FALSE	FALSE	FALSE	6	fae	Methane	Energy Metabolism	Methylobacterium	Methylobacterium		Methylobacterium radiotolerans JCM 2831
G0215002474	12.4244372070993	12.6600223854861	12.6822482419397	12.5841842433434	12.9897047641861	13.0047727795241	13.1926494150775	13.0158284819952	13.1211350563622	12.9739581262362	13.0204408972405	12.9474153672512	12.9684820102567	12.81802240296	13.0115521873689	13.011099095261	13.0143019902783	13.0688463559543	13.22752386666	13.1861211413723	13.0217996896429	13.3605765174543	13.2009768617814	FALSE	FALSE	FALSE	FALSE	1	fae	Methane	Energy Metabolism	Methylobacterium	Methylobacterium		Methylobacterium radiotolerans JCM 2831
G0215002475	9.83817334775362	10.207764018066	9.97645034316894	9.86704874486632	9.9789695669764	10.1342798215565	10.1198935715203	10.0262596108487	10.1436156109689	10.2566288529189	10.2576143479682	10.1915624935804	10.0638974787225	9.97971127171725	10.1637700838048	10.091658951376	9.95891765902098	10.1465574515406	10.2239506170046	10.0969915383146	10.1914829242232	10.2009814444251	10.3353370386672	FALSE	FALSE	FALSE	FALSE	6	fhcD	Methane	Energy Metabolism	Methylobacterium	Methylobacterium		Methylobacterium radiotolerans JCM 2831
G0215002476	11.7078354706979	11.8067198979202	11.837220999281	11.7172338190694	11.9260148774322	11.8063788314548	11.8639819154973	11.9557924306041	11.971755185768	11.7745531254917	11.719695829917	11.8783007357252	11.9114307875688	11.7120594092885	11.7931433046467	11.8656334466484	11.8162053311202	12.1845164054095	11.9362459304144	11.8729487696532	11.763398899819	11.7257545163767	11.9916666256805	FALSE	FALSE	FALSE	FALSE	1	mch	Methane	Energy Metabolism	Methylobacterium	Methylobacterium		Methylobacterium radiotolerans JCM 2831
G0215002477	10.2700690768822	10.3555880023445	10.3505068890465	10.2016966857891	10.2352305132996	10.3237129382514	10.3142622987427	10.3110125639578	10.2762117734559	10.3473822253389	10.3506125232662	10.3779648241472	10.414130725588	10.3656639884429	10.4564338160162	10.2032829527999	10.394073627532	10.3711449103362	10.4088396331315	10.2669017593935	10.3369613709939	10.1384772526788	10.4183288422589	FALSE	FALSE	FALSE	FALSE	7	mtdB	Methane	Energy Metabolism	Methylobacterium	Methylobacterium		Methylobacterium radiotolerans JCM 2831
G0215002478	10.7826213360992	10.7780620130201	10.7162968011092	10.5126775083643	10.5646842811806	10.8811014393817	11.0141987299314	10.8854797390868	10.6799511664536	10.9665258442612	11.0502752184435	10.9509856261646	10.9112758669917	10.9239560518399	10.9746487841871	10.6441784145657	10.9356631599026	10.4517922738097	11.0422042211545	10.8242596194392	11.0516518604206	10.7834011616985	11.0611045773265	FALSE	FALSE	FALSE	FALSE	7	fhcD	Methane	Energy Metabolism	Methylobacterium	Methylobacterium		Methylobacterium sp. 4-46
G0215002479	11.6122880911945	11.7080337828369	11.7076107848974	11.7269135157968	11.8111777790862	12.004243309863	12.1768777872917	11.9978691433993	12.0182437155416	12.0119498440269	12.1111551391744	12.0839497330365	12.0674496155455	11.9766868736992	11.9833866377314	11.8528557531887	12.0304233120584	11.5329202984602	12.1370462893341	12.0673796430158	12.1564750314537	12.0759764303691	12.1896841013553	FALSE	FALSE	FALSE	FALSE	7	mch	Methane	Energy Metabolism	Methylobacterium	Methylobacterium		Methylobacterium sp. 4-46
G0215002480	10.6207287259793	10.7301408477993	10.7577551161283	10.8628358842455	10.9336671217867	10.8755793289451	10.8945044922619	10.8893406263566	10.7605462417875	10.8693406281918	11.1031913510775	10.9306313310263	11.081664885207	10.8853472895877	11.1502334188032	10.8962899030129	10.9251940562803	10.8586990695433	10.9850483068325	10.8800370107058	10.912393972038	10.907385291716	11.0179045473862	FALSE	FALSE	FALSE	FALSE	7	mtdB	Methane	Energy Metabolism	Methylobacterium	Methylobacterium		Methylobacterium sp. 4-46
G0215002481	10.8268286597955	10.9235978601287	11.0575705302123	10.7489217374662	10.7613653910003	10.7818966940192	10.832294889719	10.7534687359596	10.8456035088777	10.7428616427078	10.7168316190876	10.8273029063228	10.7572104899048	10.7051389947531	10.7988439891745	10.7264193917926	10.7628340353388	11.0125581950569	10.8735283412069	10.9834545507904	10.7361211672819	10.8336634128364	10.8940364611889	FALSE	FALSE	FALSE	FALSE	3	nifB	Nitrogen	Energy Metabolism	Methylobacterium	Methylobacterium		Methylobacterium sp. 4-46
G0215002482	10.4070618230829	10.5653867684502	10.3813725710678	10.2002953478181	10.4446700522469	10.4735117499483	10.6462007849075	10.4632220620135	10.5650264046169	10.4936766406345	10.620367244301	10.5824219266398	10.5028168283118	10.4750810673214	10.5131102089237	10.3719448207686	10.4737768183522	10.5340596466694	10.5441051030672	10.5565596642835	10.6069243134373	10.7779678512818	10.7327687368554	FALSE	FALSE	FALSE	FALSE	6	nifD	Nitrogen	Energy Metabolism	Methylobacterium	Methylobacterium		Methylobacterium sp. 4-46
G0215002483	11.6015611270119	11.611641586759	11.8478412459841	11.4446583711279	11.5365923145045	11.7495980557561	11.7841438311343	11.750534440038	11.4724091879365	11.581775700239	11.7154234266006	11.6045110812706	11.7438372169651	11.6572163326595	11.8079928587345	11.419448231506	11.7438869012424	11.5711079918518	11.8220443583163	11.5763727481325	11.7540803408709	11.7065268880431	11.8282113103394	FALSE	FALSE	FALSE	FALSE	2	nifE	Nitrogen	Energy Metabolism	Methylobacterium	Methylobacterium		Methylobacterium sp. 4-46
G0215002484	9.48544439889823	9.24157236649636	9.22681398876164	9.11089580984974	9.13144109682756	9.25637750385075	9.45878116784526	9.26098265987457	9.22293067543446	9.33285229534805	9.47943573755098	9.39897649230938	9.40395453614939	9.58471241069872	9.51479735487245	9.19753051987855	9.49925637110023	8.88301054739768	9.31263774210033	9.22384556071566	9.5994327945121	9.44919846089305	9.45230423949037	FALSE	FALSE	FALSE	FALSE	2	nifH	Nitrogen	Energy Metabolism	Methylobacterium	Methylobacterium		Methylobacterium sp. 4-46
G0215002485	9.84374590480044	10.1650930575375	10.1854002048932	9.62031954944227	9.57013126107062	9.67859804396587	10.0068073650045	9.71875090658484	9.70337727052278	9.82019055012106	9.82420738044104	9.77922000360686	9.76243999751925	9.74188451514578	9.88067511405079	9.5781214149966	9.73406057669346	9.90664799560306	9.89712390533677	9.85708766387183	9.86928779067495	9.97426330894552	9.98747175163953	FALSE	FALSE	FALSE	TRUE	4	nifK	Nitrogen	Energy Metabolism	Methylobacterium	Methylobacterium		Methylobacterium sp. 4-46
G0215002487	11.1493440275415	11.2551207374044	11.4534305789874	11.6992439033035	11.6643168252129	11.6944470519894	11.8474300501375	11.7520127038525	11.739589875241	11.7919151116712	11.9230637080008	11.9475559291544	11.8276391231759	11.6340710602562	11.7163292592992	11.7513876983203	11.7597315189505	11.9099315437552	11.9748014658265	11.8487207747231	11.9594719383322	11.9917221018023	11.98845419489	FALSE	FALSE	FALSE	FALSE	1	phnJ	Phosphorus	Microbial metabolism in diverse environments	Methylobacterium	Methylobacterium		Methylobacterium sp. 4-46
G0215002488	10.7352876389334	10.9628852161894	11.1104401605886	10.6304612270647	10.6431262835347	10.7336678968575	11.005544660939	10.7472597165179	10.7969992314871	10.9510576950974	11.0519245239932	10.7886526955314	10.8680661894178	10.7941688856342	10.8173942082485	10.6717303470588	10.7761926576666	10.8880711067837	10.9487223307172	10.937460071282	11.0748011948148	11.0686013015782	11.007229683122	FALSE	FALSE	FALSE	FALSE	6	fae	Methane	Energy Metabolism	Methylocella	Methylocella		Methylocella silvestris BL2
G0215002489	10.1339074326726	10.0568010308006	10.1457944282055	9.89702652182073	9.85993825525312	10.1355464831567	10.1039968447702	10.2269288293143	9.85786943611735	10.0318910519614	10.2759383779899	10.1487879362803	10.1692357040422	10.215874522402	10.2473265410378	9.97063936957503	10.0582523628346	9.84395164860177	10.0543732955965	10.070499223436	10.1464423533801	10.0281278694288	10.1812779930378	FALSE	FALSE	FALSE	FALSE	2	fae	Methane	Energy Metabolism	Methylocella	Methylocella		Methylocella silvestris BL2
G0215002491	10.9004320517821	10.9292390779198	10.9090117453954	10.4826385775239	10.5173260678482	10.5761774348387	10.8308940695376	10.8646408117534	10.6842301717846	10.7294732414844	10.8264505836277	10.8010722238128	10.6986528088533	10.5963457183283	10.6801914921602	10.5585176197829	10.6122550351156	10.8290264810717	10.877987658508	10.7944954786794	10.8835126920639	10.832810159842	10.9796821016856	TRUE	FALSE	FALSE	TRUE	4	mch	Methane	Energy Metabolism	Methylocella	Methylocella		Methylocella silvestris BL2
G0215002492	9.89311902967506	9.83291795395226	9.76991139952084	9.30095340586572	9.40129547033126	9.63393085328875	9.79354060068496	9.4603278378644	9.55812631385857	9.5813892434278	9.59875162849105	9.50173351287043	9.7783347778309	9.72767414208114	9.85013509615504	9.55163627668599	9.72798721724804	9.58296543217281	9.68832099037334	9.74039336657235	9.7570594770082	9.86728717981881	9.83734425966285	FALSE	TRUE	FALSE	TRUE	6	mxaF	Methane	Energy Metabolism	Methylocella	Methylocella		Methylocella silvestris BL2
G0215002493	10.431249118447	10.4265815493063	10.3851771601731	10.0936215371159	10.2746109128635	10.2422441205514	10.4657734481353	10.2126316785417	10.3142515055715	10.3709909592776	10.2749182947547	10.4693220731414	10.2723146293633	10.254316477509	10.3134969817405	10.1795893868086	10.2269206575365	10.4017038413753	10.2412369953028	10.4697048419544	10.2875567036185	10.4304603478178	10.3878633049096	FALSE	FALSE	FALSE	FALSE	4	nifB	Nitrogen	Energy Metabolism	Methylocella	Methylocella		Methylocella silvestris BL2
G0215002494	9.95316733899793	9.92042198678157	10.0339314317296	9.66173095100768	9.70526731106674	9.67223351544703	9.82692438149588	9.83898032882614	10.0715659337496	9.68381849863772	9.62249426482649	9.83348003665058	9.75298139587992	9.63236209064243	9.81273063011388	9.67685030625366	9.66297546143758	9.84785746762013	9.89479792190258	9.68472704805113	9.56992169888227	9.80471488972471	9.96671562290452	FALSE	FALSE	FALSE	FALSE	3	nifD	Nitrogen	Energy Metabolism	Methylocella	Methylocella		Methylocella silvestris BL2
G0215002495	9.4253593959089	9.56410056354312	9.36984217493773	9.15268376416408	9.16818225442016	9.36327133777803	9.42971864154531	9.14856000528208	9.51353861908276	9.34486761945144	9.4060251772927	9.33645518121852	9.38764804470186	9.29706947227704	9.36846025130919	9.27415229437375	9.38177303028775	9.2924030037161	9.41021198112934	9.44103429422702	9.5015616538577	9.44447062436515	9.41750667446734	FALSE	FALSE	FALSE	FALSE	6	nifD	Nitrogen	Energy Metabolism	Methylocella	Methylocella		Methylocella silvestris BL2
G0215002496	9.87667666019971	10.0724800698841	9.93828046226694	9.79282779566783	10.0043659351611	10.1648034587269	10.2679036129253	10.0901742048953	9.98158330889205	10.1018122068496	10.287076013813	10.0989948487956	10.2895935288407	10.395439768305	10.2668779232256	10.0141852821646	10.3083110594734	9.86172018208506	10.2589682394573	10.1578091985661	10.2209364119865	10.4424100135325	10.3534501631471	FALSE	FALSE	FALSE	FALSE	2	nifE	Nitrogen	Energy Metabolism	Methylocella	Methylocella		Methylocella silvestris BL2
G0215002497	10.6598154656607	10.641768169772	10.5540705363948	10.370423674138	10.3969976193196	10.6541421524587	10.7724218948757	10.5809524024302	10.5780853715577	10.6965019684269	10.7154059159614	10.5783207237134	10.7830791200202	10.883423253927	10.777299466234	10.4356128895315	10.7299385546564	10.4718917358261	10.7431882030137	10.7324803214699	10.9405276347838	10.867159577281	10.8329643419337	FALSE	FALSE	FALSE	FALSE	2	nifK	Nitrogen	Energy Metabolism	Methylocella	Methylocella		Methylocella silvestris BL2
G0215002498	9.81603052834267	9.99919048828655	9.90160478491011	9.51402819098259	9.55602484633937	9.53993985686048	9.73642242346747	9.54227134379637	9.598559752331	9.48450509833206	9.43083050320793	9.54743296238096	9.55738899815435	9.60140111226004	9.61834215069926	9.60380444899736	9.48177699549013	9.81298449914224	9.67312730509776	9.59689810417147	9.4808986933289	9.62908870691079	9.52436886682856	FALSE	FALSE	FALSE	FALSE	3	nifN	Nitrogen	Energy Metabolism	Methylocella	Methylocella		Methylocella silvestris BL2
G0215002499	9.44766823072339	9.43709004617964	9.5140203629157	9.2578676413961	9.26949749365809	9.33833955066548	9.32819228857207	9.40700464509598	9.24713120633653	9.28706471278738	9.40156761046905	9.41889483600633	9.5051189670987	9.69961294551588	9.57669624545759	9.27507898894733	9.68938556856763	9.24876262417132	9.51950561624532	9.32297324979049	9.49055984014385	9.02818835957549	9.40983966348055	FALSE	FALSE	FALSE	FALSE	2	nifO	Nitrogen	Energy Metabolism	Methylocella	Methylocella		Methylocella silvestris BL2
G0215002501	10.9841111152209	11.070321392261	11.0286681176173	10.708021928352	11.0229193435094	11.0015284031296	11.0631480223577	10.80935390856	11.0002896389051	10.9119977254755	10.9080235098426	10.9183441050297	10.9698921452089	10.8343528328774	10.9743056896011	11.0838174976225	10.9130118467035	11.2594750254155	11.0975720015222	11.1003247096494	10.9804065089127	11.2693017779689	11.2041605044528	FALSE	FALSE	FALSE	FALSE	8	fae	Methane	Energy Metabolism	Methylococcus	Methylococcus		Methylococcus capsulatus Bath
G0215002502	10.4618751968398	10.4223933833008	10.4813299429988	10.3247581189264	10.4857538769285	10.4936641324945	10.3777965568107	10.5684646413919	10.4282814901519	10.3061748756295	10.4286799355221	10.3348961032406	10.4905057415976	10.5249453966157	10.5885160077529	10.4249542594437	10.5274206900994	10.5982297185893	10.4430211300781	10.3107307596721	10.4518372151533	10.0937020296403	10.568641088168	FALSE	FALSE	FALSE	FALSE	9	fae	Methane	Energy Metabolism	Methylococcus	Methylococcus		Methylococcus capsulatus Bath
G0215002503	10.5968279258246	10.5151197034286	10.6272722656819	10.5409498858463	10.4498181036974	10.4510965632754	10.5788500483751	10.4394030457175	10.4607184940364	10.4712778338668	10.4206613413613	10.6252046917287	10.3954412596951	10.3124447932169	10.4985125520212	10.3386624776749	10.3531147386641	10.5371774979315	10.6530097311908	10.6278017444633	10.3562609408739	10.7601275566203	10.7479731311714	FALSE	FALSE	FALSE	FALSE	4	mch	Methane	Energy Metabolism	Methylococcus	Methylococcus		Methylococcus capsulatus Bath
G0215002504	10.8819975884761	10.9830212804766	10.9496091376443	10.6319132631889	10.8284797665745	10.8234639351048	10.8650402677726	10.7544346612247	10.7591796791407	10.6947757153508	10.6738883692516	10.6532065330629	10.711408222564	10.7344842118876	10.7465593070402	10.7044055704137	10.8864295743611	11.0560860356206	10.8050483724209	10.7354644147898	10.7704246080299	10.6628326046895	10.9576552920707	FALSE	FALSE	FALSE	FALSE	3	mtdB	Methane	Energy Metabolism	Methylococcus	Methylococcus		Methylococcus capsulatus Bath
G0215002505	10.5690259690454	10.6136307118108	10.6917593987395	10.3118380383835	10.351451942434	10.5482495688714	10.6433576200208	10.5078924926871	10.2972652111313	10.410458141735	10.5001228706981	10.5453837258703	10.6095919970475	10.6342015281308	10.6886885097555	10.3071046465809	10.5899478866022	10.4074666051768	10.520373021508	10.3663122210081	10.4581082146254	10.4171078589455	10.5688811199869	FALSE	FALSE	FALSE	FALSE	2	mtdB	Methane	Energy Metabolism	Methylococcus	Methylococcus		Methylococcus capsulatus Bath
G0215002506	11.1710562714293	11.1354230693615	11.0442893963729	11.1165690843713	11.0853754437223	11.3713985336763	11.2373202279368	11.4319970663005	10.947520996076	11.1078654218505	11.2936555221546	11.2418635318917	11.4606223795673	11.5638192850046	11.5293932879814	11.2466067338187	11.4713394686231	10.5941683455401	11.2759757345401	11.1564671543546	11.2662156862671	11.1797044644928	11.3648028019873	FALSE	FALSE	FALSE	FALSE	2	mtdB	Methane	Energy Metabolism	Methylococcus	Methylococcus		Methylococcus capsulatus Bath
G0215002508	9.13152464743439	9.24633301546978	9.63685574981356	8.71128004139774	8.7240161658097	9.13921087474637	9.52038880413601	9.07996127424049	9.01078268769185	9.23527844175736	9.25178471732971	9.09914848612218	9.38494941365067	9.22827324331191	9.25913087075155	9.0287136993586	9.22073665282444	8.92840157689385	9.20916552226481	9.1749558770733	9.40348031993889	9.70232492517222	9.35746661227218	TRUE	TRUE	FALSE	TRUE	6	mxaF	Methane	Energy Metabolism	Methylococcus	Methylococcus		Methylococcus capsulatus Bath
G0215002509	10.001094806036	10.0683859153934	10.0611823231326	9.66680076468213	9.74991654342955	9.81633636470213	10.0120492619297	10.2267798240992	10.0691512991531	9.85583406821799	9.99740071014179	9.97737382111794	9.90982357437673	9.95263973374473	10.013857198631	9.72569942344264	9.92379348224053	10.1279604908794	10.0995244163369	9.93993346674875	10.1496021129023	10.0134836065982	10.2411390610659	FALSE	FALSE	FALSE	FALSE	4	nifB	Nitrogen	Energy Metabolism	Methylococcus	Methylococcus		Methylococcus capsulatus Bath
G0215002510	10.0821529722193	10.0783580046597	10.0272549505236	9.92536294110733	9.98265665700375	10.1259332635693	10.0729612548313	10.1768614172158	10.0935491487022	9.94094046768426	10.1553279189098	9.96458793401108	10.2043047456849	10.2431834300282	10.210286496296	10.0042771538103	10.1913278832019	10.0190864454037	10.0530267672954	10.0041995653341	10.0057539605507	9.62038087493924	10.0746959593173	FALSE	FALSE	FALSE	FALSE	7	nifD	Nitrogen	Energy Metabolism	Methylococcus	Methylococcus		Methylococcus capsulatus Bath
G0215002511	10.8627730458472	11.0256815243936	11.1296254339306	10.9060138601132	11.021222940991	10.9879205100615	11.1464263481547	10.830297869801	11.1124562206008	11.1378723630726	11.0362727910654	11.1788173379776	10.9157166190013	10.8923853940757	11.0088891093301	11.0608780910826	11.0300811883743	11.1132764769914	11.2202691578142	11.0845458496294	11.1188583954797	11.1425040437008	11.1481525621848	FALSE	FALSE	FALSE	FALSE	1	nifE	Nitrogen	Energy Metabolism	Methylococcus	Methylococcus		Methylococcus capsulatus Bath
G0215002512	9.98039570010135	9.84468304120288	9.99738587564131	9.56756486357034	9.66734961596934	9.77248359099505	10.097778651223	9.80171429552799	9.76609838173518	9.82211740977993	9.97857871453427	9.99651177650019	9.91338761734343	9.87970272313251	9.96500735234147	9.55069909867446	9.90761190573038	9.61596141523039	9.92560037454573	9.8972343842207	10.1196624212844	10.1057727809705	10.0404637610178	FALSE	FALSE	FALSE	FALSE	2	nifH	Nitrogen	Energy Metabolism	Methylococcus	Methylococcus		Methylococcus capsulatus Bath
G0215002514	9.49116557103761	9.67152578512265	9.59597366169104	9.24439871048481	9.3622850318216	9.32084968252299	9.52145131960522	9.4796421373427	9.49238866451142	9.42348655922595	9.42902578258354	9.42916828062672	9.38475888780424	9.40399580347876	9.36953505353245	9.41121388237141	9.39101546495401	9.62455830975333	9.52587983810131	9.50079137659034	9.49267453263174	9.40404225140521	9.53445263857889	FALSE	FALSE	FALSE	FALSE	4	nifN	Nitrogen	Energy Metabolism	Methylococcus	Methylococcus		Methylococcus capsulatus Bath
G0215002515	9.90184142193923	10.1610152723308	10.1654140469416	9.9055371509159	9.92119639481137	9.68435665390752	9.76489327201136	9.84864129186292	9.90826873809067	9.69523667711658	9.63467922940782	9.80678906426237	9.67099542531761	9.73954016496001	9.89332274351653	9.86213800757916	9.63980742619737	10.1665751616927	9.99367080483069	9.83689295303023	9.73627098722088	9.59555389182521	9.7885422106909	FALSE	FALSE	FALSE	FALSE	3	nifO	Nitrogen	Energy Metabolism	Methylococcus	Methylococcus		Methylococcus capsulatus Bath
G0215002516	10.2160538851638	10.2958710117447	10.3792131066765	9.59785045454115	9.70299681545787	9.87085341153446	10.1049867196791	9.89310391321609	9.86938059966455	9.95262649650659	10.0678849706935	9.93993745801933	10.029916794617	9.93416287049421	9.99194117737951	9.74759810265057	9.87476679046934	9.86279367986067	10.0371258794825	10.0104619536962	9.93637954543383	10.2087766546929	10.1564104245865	FALSE	FALSE	FALSE	TRUE	4	nifX	Nitrogen	Energy Metabolism	Methylococcus	Methylococcus		Methylococcus capsulatus Bath
G0215002517	9.09668860139809	9.36351088308871	9.08123343973988	8.71248067441234	8.73575228442328	8.88974594608482	8.9100924214323	8.98336693597465	8.65147063285933	8.73855157616327	8.93585719082717	8.76846256417296	8.91326034552886	8.94779999396898	8.94107929963498	8.63270734356763	8.77219056897031	8.89787424996738	8.95588667375821	8.78929302327179	8.86190066594874	8.84146112926721	8.97063732654267	FALSE	FALSE	FALSE	TRUE	11	pmoA	Methane	Energy Metabolism	Methylococcus	Methylococcus		Methylococcus capsulatus Bath
G0215002518	9.57766431533063	9.56912717772404	9.74729654359298	9.22584184265628	9.56630754560634	9.51993177484576	9.88268096318612	9.59744901809927	9.4851584896788	9.88074601064705	9.74100860876189	9.70436348035559	9.61718401911124	9.60268155071785	9.60644629292253	9.4598841409355	9.611838043041	9.65130675309368	9.81585325966813	9.75260906922011	9.82798567795845	10.0530984020093	9.86688192353151	FALSE	FALSE	FALSE	FALSE	6	pmoA	Methane	Energy Metabolism	Methylococcus	Methylococcus		Methylococcus capsulatus Bath
G0215002524	9.01824833438152	9.23465219706448	9.17790095220816	8.77520377562072	8.77213281986041	8.83975965452647	9.02116354645106	9.61195797616918	8.83631075406456	8.84277947414952	8.86768361606507	8.57159763874584	9.15166908900097	9.08335373990728	8.96149084998203	8.86666774698812	8.87621753253769	8.98859805914074	8.87795675469011	8.95426080470629	8.81927310265251	8.71484588136563	8.97037142911622	FALSE	FALSE	FALSE	FALSE	9	mtdB	Methane	Energy Metabolism	Methylophaga	Methylophaga		Methylophaga thiooxidans DMS010
G0215002529	10.0552540552726	10.149765610564	9.88489253649963	9.9918623756424	9.73314556855246	9.98599961288425	10.2490686093658	10.0714149871477	9.94315074733249	10.07839905021	10.131376622061	10.1311065368051	10.0808794944225	10.0670768583039	10.0790846368358	9.84752997685605	9.93046628687098	10.0138348663963	10.0882030060357	10.0565201250103	10.2133681845051	10.145163265307	10.2223720002041	FALSE	FALSE	FALSE	FALSE	6	fae	Methane	Energy Metabolism	Methylosinus	Methylosinus		Methylosinus trichosporium OB3b
G0215002530	10.0853383753066	10.1370178325106	10.1118497899946	9.96583696694822	9.93691404954835	9.98222567029826	10.0074554801653	10.1225855960351	9.90111561374047	10.0335293619699	10.0488391888061	9.99815320537117	10.025094677678	9.99832565381451	10.034347561535	9.99225520120308	10.0375923262754	10.0156391012805	10.1187838832703	9.96274051849705	10.0528594752015	9.88045387271181	10.0825515007071	FALSE	FALSE	FALSE	FALSE	9	fhcD	Methane	Energy Metabolism	Methylosinus	Methylosinus		Methylosinus trichosporium OB3b
G0215002532	10.6337453841362	10.5346955184215	10.6744116638938	10.2078613349521	10.2338025417019	10.2594485936389	10.4753621214253	10.6331597002784	10.3495598955094	10.4328025834533	10.3660021169726	10.3356167046361	10.5359793739777	10.2953934045288	10.3446863911354	10.2839566262417	10.2719847326871	10.4319333457066	10.4018573992214	10.4779597382867	10.379515347233	10.2998876530642	10.610922366658	FALSE	FALSE	FALSE	FALSE	4	mtdB	Methane	Energy Metabolism	Methylosinus	Methylosinus		Methylosinus trichosporium OB3b
G0215002533	10.6228301619357	10.6945671637112	10.776482134166	10.2437383458082	10.3523336971184	10.3976179082642	10.528715187492	10.2050430974656	10.2851162494677	10.3192046284585	10.2078547144661	10.2646341258079	10.3872531466422	10.3221504329952	10.4377076915791	10.3378237916095	10.3766659315644	10.7483943916771	10.4300914196556	10.4983909540719	10.3378451276749	10.4764033004905	10.5050147400981	FALSE	FALSE	FALSE	FALSE	4	mxaF	Methane	Energy Metabolism	Methylosinus	Methylosinus		Methylosinus trichosporium OB3b
G0215002534	10.11632157459	10.1114327304055	10.0752409416214	9.78378191843651	9.76989463308266	9.91511038897338	9.94546103169966	9.77975192263791	9.82621844626508	9.82922320762079	9.96860841348929	9.91362681323229	9.90592775248736	9.90272562265834	9.94269973400541	9.79232526684059	9.97144126551041	9.94982550309494	10.0080812814663	9.91040191067936	10.0119610663397	9.8928140988687	10.0567296970569	FALSE	FALSE	FALSE	FALSE	4	nifB	Nitrogen	Energy Metabolism	Methylosinus	Methylosinus		Methylosinus trichosporium OB3b
G0215002535	9.66025490103437	9.81268947506079	9.67062850143005	9.22501284365727	9.32548689591376	9.41398133474014	9.54501661048663	9.51976329976551	9.30925954775087	9.31584911177113	9.43891490400389	9.36466552719163	9.56400534527276	9.64967686398432	9.6756946725056	9.33173216961776	9.58384253480243	9.49320071131361	9.55358037087097	9.46010933051442	9.5177679026799	9.50414218648787	9.6152965185554	FALSE	FALSE	FALSE	TRUE	11	nifD	Nitrogen	Energy Metabolism	Methylosinus	Methylosinus		Methylosinus trichosporium OB3b
G0215002536	9.38025843145758	9.42633946314504	9.54869056743082	8.98853118237451	9.25903593665218	9.20882552539236	9.39368539495935	9.07219981530136	9.39155764736049	9.14887119528888	9.1497267628146	9.28892034648802	9.16567525729052	9.18105806896722	9.26730560701018	9.18308025566571	9.20635839698976	9.42626380768226	9.35622697005142	9.40856037774067	9.15147556043925	9.55094029589422	9.45187648930244	FALSE	FALSE	FALSE	FALSE	4	nifE	Nitrogen	Energy Metabolism	Methylosinus	Methylosinus		Methylosinus trichosporium OB3b
G0215002537	9.62968858967526	9.6144041890624	9.54940048001791	9.19589950713811	9.1064431601686	9.28067117278047	9.45885416499223	9.18718335094494	9.27592520989172	9.51314814031648	9.46508226790745	9.37415687386825	9.3284255690727	9.45926841778243	9.37161702572755	9.18449376861589	9.4402271779191	9.40683825385246	9.38778632254943	9.45672280624619	9.6234224977815	9.58511691086479	9.56543583158088	FALSE	FALSE	FALSE	FALSE	4	nifK	Nitrogen	Energy Metabolism	Methylosinus	Methylosinus		Methylosinus trichosporium OB3b
G0215002539	8.9916752549542	8.9527797757276	8.8764451879686	8.78373168813339	8.64042097927841	8.56775689135363	8.67074761784269	8.89122159700258	8.80145109594409	8.77596348195874	8.81662334803367	8.86219028062377	8.68453609441276	8.61691957629409	8.74814949749639	8.65888198855004	8.71195595269069	9.04803032801742	8.99804380274096	8.76651682760789	8.79697940984679	8.61712956773931	8.77540192804097	FALSE	FALSE	FALSE	FALSE	3	nifO	Nitrogen	Energy Metabolism	Methylosinus	Methylosinus		Methylosinus trichosporium OB3b
G0215002541	10.3836759042134	10.5289955558868	10.5181150046341	10.2250593599693	10.2883262888233	10.1372029847044	10.306883796597	10.5295871035553	10.1042911247958	10.2474720876785	10.1881464836916	10.2694297097683	10.2749850642642	10.3643400841032	10.4036210955534	10.1368144490171	10.208994153732	10.4710515600429	10.3435642951557	10.2266710630066	10.3361462020062	10.268976355701	10.4279303229069	FALSE	FALSE	FALSE	FALSE	3	nifO	Nitrogen	Energy Metabolism	Methylosinus	Methylosinus		Methylosinus trichosporium OB3b
G0215002542	11.2217196617183	11.3646570964298	11.419008395721	11.389542028177	11.5075613709894	11.4493808773102	11.4013696115807	11.7623762148536	11.2516229148537	11.1656462250288	11.2312827184587	11.2664489574316	11.4396468941019	11.4267649396715	11.4992998657749	11.4426314511163	11.3611386016924	11.6247994102134	11.3990976706839	11.2992344154776	11.2531567333584	11.1642306066742	11.4502793299548	FALSE	FALSE	FALSE	FALSE	3	pmoA	Methane	Energy Metabolism	Methylosinus	Methylosinus		Methylosinus trichosporium OB3b
G0215002559	10.1252492992195	10.3419069229597	10.9596260594102	9.84128638552358	9.88102245151175	10.0931098389872	10.2182793742251	10.3022509626347	10.1366350585654	10.0270908731639	10.1686528046704	9.84306101522489	10.0624825298146	10.0254099690908	10.1029172709016	9.87635276981024	10.1356733746806	10.2080102778792	10.0709896309675	10.0935805667767	10.0916465647628	10.1535829914454	10.025019468522	FALSE	FALSE	FALSE	FALSE	4	fae	Methane	Energy Metabolism	Methylovorus	Methylovorus		Methylovorus sp. SIP3-4
G0215002560	10.5820139777613	10.7078823253395	10.6110878172465	10.2847078667653	10.4763292160769	10.639254724778	10.7989630473565	10.5750814911849	10.4398667469572	10.5184839120385	10.6235870132869	10.592437245408	10.6779025461375	10.7714221110698	10.7682882450951	10.5498189492347	10.7211271224159	10.5010214503104	10.676002228443	10.518626266558	10.5481709970005	10.6826978919854	10.8164668125147	FALSE	FALSE	FALSE	FALSE	2	fae	Methane	Energy Metabolism	Methylovorus	Methylovorus		Methylovorus sp. SIP3-4
G0215002562	9.96949121020218	10.0355775169059	10.1241581413363	9.83410385740282	10.0638912719112	9.94480447001925	9.99395327885527	9.80841122103037	9.94165730626934	9.90257701254813	9.81247244696976	9.84005536506124	9.89240862603653	9.75787509067218	9.88428161432886	10.000688017915	10.0109498442091	10.2490265451861	10.0618402744195	9.94175036297762	9.90132521904682	10.0600998259456	10.0236836294388	FALSE	FALSE	FALSE	FALSE	8	fhcD	Methane	Energy Metabolism	Methylovorus	Methylovorus		Methylovorus sp. SIP3-4
G0215002570	11.9997875739871	11.6653133240923	11.2256666835015	10.4787109751174	9.95515789548227	11.246320666992	11.6620548950068	11.3975016918655	9.85748929444389	10.8093102682163	11.4214082135586	11.2763327539836	11.8622146116188	12.1774276181449	11.8874236166948	10.9022653826036	11.7458029942841	8.39768666374305	10.8987905273664	10.8265771542903	11.6398889574806	11.3254671839892	11.2893515865341	FALSE	TRUE	FALSE	TRUE	2	rbcL	Carbon	Energy Metabolism	Minidiscus	Minidiscus		Minidiscus trioculatus
G0215002571	13.2584847363135	12.9747965685117	12.7008627811596	11.9021591665618	11.3991653977201	12.6512474495611	13.0920382559223	12.9670938758381	11.3320817226807	12.4053302937242	12.7845297032485	12.8784279356624	13.122316320159	13.2444889606218	13.0789031281351	12.2376577327143	12.8507676696858	9.32334680664243	12.3478166921309	12.2932214238086	12.8486676924214	12.8478110184372	12.7787091682107	FALSE	TRUE	FALSE	TRUE	2	rbcL	Carbon	Energy Metabolism	Minutocellus	Minutocellus		Minutocellus polymorphus
G0215002573	11.5518589189414	11.2908992730953	10.9686411002877	9.82190531105531	9.35481282216517	10.613512838015	10.6556725158299	10.4613912451242	9.24671945310183	10.1504781222574	10.5197432296888	10.5632884013996	11.0056778998082	11.0281519779372	10.9486782379765	9.80285047686818	10.708915915396	8.38135107139729	10.0068464513933	9.99983046164231	10.515688485195	10.4054228794376	10.3276915372931	FALSE	TRUE	FALSE	TRUE	2	rbcL	Carbon	Energy Metabolism	Naegeliella	Naegeliella		Naegeliella flagellifera
G0215002574	12.0504993535974	11.697621702719	11.5143244378512	10.6512220109161	10.6110776683337	11.9696146297129	11.9790682647601	11.7074585246677	10.2504306766679	11.2010900093952	11.7500214852021	11.6258900484366	12.1044493595243	12.4447197723546	12.3421252397675	11.2071908210938	12.0391549967257	8.47620310315573	11.1766255020174	11.180192245529	11.5970463494849	11.7589825740363	11.7580312739562	FALSE	TRUE	FALSE	FALSE	2	rbcL	Carbon	Energy Metabolism	Nannochloropsis	Nannochloropsis		Nannochloropsis granulata
G0215002575	12.7587394484588	12.6547080286968	12.3545278579614	11.0932350679483	10.605193956676	11.9197883753436	12.2458259214083	12.0229704105653	10.5449868018075	11.4789200482212	11.9683397572847	11.927290619004	12.3644627384617	12.4064827723988	12.4167759728045	11.2759429207816	12.1514577527777	8.57448585076143	11.570594721183	11.4832572983134	12.1441497348593	12.0110067156353	11.8884883266167	FALSE	TRUE	FALSE	TRUE	2	rbcL	Carbon	Energy Metabolism	Nanofrustulum	Nanofrustulum		Nanofrustulum shiloi
G0215002576	10.6623429935735	10.691036745053	10.8685866064187	10.4489548681625	10.5791052112569	10.5724687834883	10.750527882115	10.5034130008482	10.8486730136677	10.7837930257263	10.7320251921054	10.7497023073555	10.5847617783155	10.4773586008176	10.5344303474891	10.4746819053505	10.5871059229028	10.6648465483602	10.8342233639045	10.7656412605421	10.886471557013	10.8983473275203	10.8809817575606	FALSE	FALSE	FALSE	FALSE	6	rbcL	Carbon	Energy Metabolism	Natrialba	Natrialba		Natrialba magadii ATCC 43099
G0215002577	10.101157553992	10.1637880011375	9.99177099187629	9.70419279612382	9.72313186860068	9.86666401746213	10.145630767482	9.83162660494366	9.99870656707352	10.0680562551555	10.114586872186	10.031640539709	9.94103417270135	10.0252656833472	10.1820474578086	9.79903923986732	9.87815053922468	9.94490537301327	10.0456173773175	9.97604549032269	10.1867429494248	10.2760550172152	10.2089452543856	FALSE	FALSE	FALSE	FALSE	6	rbcL	Carbon	Energy Metabolism	Natronomonas	Natronomonas		Natronomonas pharaonis DSM 2160
G0215002578	9.10937234766093	9.47068841322086	9.35673221087825	8.89844563270304	8.99736318551351	8.99023017744318	9.14900597732468	9.29501732593584	9.06263182406345	8.9635261272203	8.99415379095282	9.2186386524006	8.96817791769272	8.99549745092466	9.04555710787079	9.00548543430118	8.9927169676376	9.16060129774904	9.32432060485987	9.26352430205523	9.18264305278459	9.4173771482836	9.36127875854079	FALSE	FALSE	FALSE	FALSE	4	ureA	Nitrogen	Energy Metabolism	Natronomonas	Natronomonas		Natronomonas pharaonis DSM 2160
G0215002579	10.2152551109157	10.5416311550658	10.4252498629837	9.99172731795291	10.1791331641006	10.148544056958	10.2446446832857	10.2617690307642	10.1847322965621	10.2276319997195	10.2730451778892	10.2156248129512	10.1509519341436	10.1752386918207	10.1937525655462	10.1421375750885	10.2526348841095	10.4436890538586	10.3808348575627	10.1949665951115	10.1549015739694	10.3178510374074	10.417205303518	FALSE	FALSE	FALSE	FALSE	4	ureB	Nitrogen	Energy Metabolism	Natronomonas	Natronomonas		Natronomonas pharaonis DSM 2160
G0215002580	10.2933633931206	10.4940940903284	10.3246794428834	10.051234768528	10.0879350494737	10.2567501119011	10.3420016555128	10.3230954121174	10.2407559898462	10.2719064575426	10.3494734030322	10.2841569049738	10.4192178718263	10.1574120582142	10.1963725426895	10.0522821753833	10.2454376204997	10.1229459527513	10.3763365109749	10.3672765084898	10.3094078322733	10.3295950366308	10.3832739322261	FALSE	FALSE	FALSE	FALSE	6	ureC	Nitrogen	Energy Metabolism	Natronomonas	Natronomonas		Natronomonas pharaonis DSM 2160
G0215002581	10.0994952542685	10.326493759663	10.431267370174	10.0555440699931	10.2691267659217	10.1044823869176	10.3455989957876	10.0833705033041	10.3557807762823	10.2119179794983	10.0939108702797	10.0899590754725	10.0526904975306	9.98146313097143	10.0484093865507	10.2370301473431	10.1062917269347	10.4257626030101	10.2859176087498	10.39905363124	10.1619064938275	10.5110519845901	10.3343913008251	FALSE	FALSE	FALSE	FALSE	8	ureD	Nitrogen	Energy Metabolism	Natronomonas	Natronomonas		Natronomonas pharaonis DSM 2160
G0215002582	10.286829963905	10.5351880629933	10.2673219860275	10.0472589689238	10.2177915915674	10.3569612061386	10.4488354125214	10.307717290993	10.245038885865	10.2026974567595	10.4386362970394	10.3570869602508	10.3716379329628	10.403310966469	10.3523135464292	10.1371925612348	10.3557255492715	10.4108268880514	10.4798344169465	10.2612344078569	10.4706216958662	10.4071059893583	10.5642342545756	FALSE	FALSE	FALSE	FALSE	6	ureF	Nitrogen	Energy Metabolism	Natronomonas	Natronomonas		Natronomonas pharaonis DSM 2160
G0215002583	9.84370912470645	9.9028714080492	9.86256302490923	9.63735018333502	9.56945535397533	9.84060007546677	9.91443707005878	9.98991327283253	9.71054340251091	9.9622996259493	10.1467152458773	9.92886714536281	10.0247197694737	9.98143189468213	10.0139421526966	9.60373777806165	9.96840508834272	9.68206224408969	9.89714536247338	9.705664470244	10.1334388917452	9.81525047315433	9.90521467157247	FALSE	FALSE	FALSE	FALSE	7	ureG	Nitrogen	Energy Metabolism	Natronomonas	Natronomonas		Natronomonas pharaonis DSM 2160
G0215002584	11.7017590756927	11.3528526114738	10.6212666641943	10.0487087220234	9.59786840733623	11.0015937576174	11.1628191488303	10.8423515809765	9.15006398435304	10.2720567521529	11.0698150580558	10.7236232731345	11.3727889170394	11.8272203949701	11.5280503280922	10.1798158290048	11.2675486466765	7.70019452497137	10.1646543352561	10.1721539626546	10.9898299717564	10.5989396288531	10.540133089485	FALSE	TRUE	FALSE	TRUE	2	rbcL	Carbon	Energy Metabolism	Navicula	Navicula		Navicula cf. duerrenbergiana
G0215002585	13.5540399935411	13.3754608147887	13.1877919852558	12.2683972992375	11.790125266902	13.0143922863419	13.2502145509993	13.0425681207242	11.9469811519767	12.8184998771331	13.0864359816929	13.1783957066027	13.2881120389678	13.1937716709706	13.2524665341733	12.5309068564072	13.2251752971928	9.75845090516338	12.9090528414085	12.8337735892217	13.2128860082948	13.0555958959175	13.1980911048311	FALSE	TRUE	FALSE	TRUE	2	rbcL	Carbon	Energy Metabolism	Navicula	Navicula		Navicula salinicola
G0215002586	12.052350194357	11.9568043805516	11.7201905788108	10.4751859498573	9.82374206929979	11.1692037214504	11.8493518424124	11.6260301904784	9.98040487406034	10.9510925343842	11.4340889391652	11.4470328486578	11.8508851431181	11.9717628581717	11.8707604485442	10.5619530046053	11.4999970210646	8.37911009566255	11.1117653746633	11.1517133985049	11.8896482519487	11.4665529536939	11.4293235956956	TRUE	TRUE	FALSE	TRUE	2	rbcL	Carbon	Energy Metabolism	Navicula	Navicula		Navicula sp. ArM0002
G0215002587	12.9984951272922	12.9937580941916	12.7387960146795	11.7953115763916	11.4725520609988	12.4531595855148	12.6465363940041	12.5452252741763	11.5511183705033	11.8675925855716	12.3575675850336	12.4088410710808	12.7780369366275	12.9482363020828	12.7479533821754	11.8766312361971	12.693898227033	9.96132018517857	12.2471920160554	12.2041855845305	12.6081573127217	12.3737391701434	12.3083500437691	FALSE	TRUE	FALSE	TRUE	2	rbcL	Carbon	Energy Metabolism	Navicula	Navicula		Navicula sp. C20
G0215002588	13.0158287190459	12.6461058237265	12.1743962544673	11.8840729283116	11.5617899680953	12.8490637648012	12.8765630433477	12.7619205846996	11.1861300026967	12.1683395163997	12.6102463920671	12.5520816468036	12.9790168350002	13.1157598328036	12.9958844178952	12.2123560728354	12.8434088727499	9.53156250556085	12.1415131090644	12.1441632389169	12.5906364793563	12.5928070153322	12.5122718983804	FALSE	TRUE	FALSE	FALSE	2	rbcL	Carbon	Energy Metabolism	Navicula	Navicula		Navicula sp. C20
G0215002592	9.22890541517484	9.33600635250871	9.48453648527349	8.88514097492984	8.97669560698121	8.84886740739923	9.17708147649783	9.29417235967078	8.95162045557898	9.06453674170019	9.19385451504183	9.1103446676729	9.43863609099518	9.23801016186318	9.32043610564135	9.0339924361185	9.25191064270245	9.18511821592471	9.11671813088043	8.84276789347269	9.29173457140062	9.00463804600643	9.05776873908054	FALSE	FALSE	FALSE	FALSE	2	rbcL	Carbon	Energy Metabolism	Nephroselmis	Nephroselmis		Nephroselmis olivacea
G0215002599	9.44640265135162	9.43367882282732	9.526286641693	9.12986768147218	9.13870949660569	9.29190422611358	9.44389859478403	9.33693648539834	9.02720594453261	9.20396451736412	9.31947494486116	9.39296950084167	9.30438396376732	9.47412819876585	9.45421216890326	9.20437629771075	9.37312882317239	9.24145698936425	9.21039621361553	9.17404734104614	9.38442798807907	9.38754421856255	9.37031947047943	FALSE	FALSE	FALSE	FALSE	2	hao	Nitrogen	Energy Metabolism	Nitrosococcus	Nitrosococcus		Nitrosococcus halophilus Nc4
G0215002600	9.09081926539687	9.48596722647155	9.17972023402048	8.80585171284806	9.01284950742478	8.93372908999259	9.10137487452203	8.68906983075635	9.10940277938356	8.92919566301274	8.92331269480832	9.00918901386899	8.89435219646255	8.90902180623111	8.82973562721161	9.04734631785901	8.9430884464787	9.19124755082512	9.05679712383687	9.08047276689068	8.94046717587459	9.18267681018	9.05729878826902	FALSE	FALSE	FALSE	FALSE	3	amoA	Nitrogen	Nitrogen Metabolism	Nitrosococcus	Nitrosococcus		Nitrosococcus oceani AFC27
G0215002601	9.54737588693056	9.79829638380841	9.7133907246566	9.62257863195388	9.6790218108275	9.56823363251135	9.6897954946698	9.9803320566684	9.60737451170641	9.74728120717801	9.47089339038153	9.69123050607207	9.56192213007665	9.54456670722823	9.51728612091053	9.58244650905861	9.4635826438994	9.79700874464018	9.75929395973633	9.69000276024669	9.57324398748641	9.25272319582839	9.49786621345203	FALSE	FALSE	FALSE	FALSE	1	amoA	Nitrogen	Nitrogen Metabolism	Nitrosococcus	Nitrosococcus		Nitrosococcus oceani ATCC 19707
G0215002605	9.82013429672316	9.90049219622379	9.7447733687854	9.29273702954733	9.1986421116862	9.33156517194553	9.57343051866906	9.30705121200484	9.40096147109904	9.49819202959192	9.53117585321421	9.55867595005794	9.48234332815801	9.66806749431841	9.44467620806897	9.23654751307689	9.57336027922297	9.38602470492486	9.53610797206011	9.61059937044694	9.58984946491345	9.69980404393062	9.69454254559709	FALSE	FALSE	FALSE	TRUE	4	hao	Nitrogen	Energy Metabolism	Nitrosomonas	Nitrosomonas		Nitrosomonas eutropha C71
G0215002608	9.33365563022094	9.21585553351206	9.15294557853674	9.12536374367703	9.1626541087473	9.02553584229562	9.17519976206744	9.20549359429829	9.1211850667088	9.14425143661863	9.11016069687561	9.05113528710537	9.17707854833144	9.29051259457465	9.24119893172756	9.14168447223581	9.18032869789604	9.30526200626842	9.20669314373916	9.14503640543735	9.13753456460697	9.19072776354958	9.25602286945996	FALSE	FALSE	FALSE	FALSE	4	amoA	Nitrogen	Nitrogen Metabolism	Nitrosospira	Nitrosospira		Nitrosospira multiformis ATCC 25196
G0215002609	9.15657142679319	9.25524340270393	9.28364037576184	8.78540267128691	9.12348615299502	9.07055866990468	9.11348510281993	8.92006576399979	9.12583480161972	8.911404191337	8.94512374793951	9.1111930979427	9.17903420707895	9.04048745937761	9.08294588985129	9.05164565382066	9.04195395003035	9.19000380012699	9.15320697540611	9.06946740424449	9.11091073944481	9.2502428449479	9.26242601163768	FALSE	FALSE	FALSE	FALSE	4	hao	Nitrogen	Energy Metabolism	Nitrosospira	Nitrosospira		Nitrosospira multiformis ATCC 25196
G0215002610	13.1454439022385	13.0179135634023	12.8138141270167	11.8899696111264	11.3551276828722	12.5372992236833	12.8935352723129	12.946533820793	11.3518183358348	12.3910731304392	12.6888742963364	12.6884142632332	12.8812045947316	12.9283385028625	12.9102844436506	12.060186359424	12.6680475952487	9.64068366667833	12.3201976209334	12.3075016209685	12.7655780271249	12.5439609631722	12.4484667448175	FALSE	TRUE	FALSE	TRUE	2	rbcL	Carbon	Energy Metabolism	Nitzschia	Nitzschia		Nitzschia capitellata
G0215002611	11.8031421903411	11.5607683616168	11.2567605278407	10.2346129081444	9.98485204059695	11.2014529459757	11.4358850034552	11.3586197001309	9.69716591045044	10.4363388398389	11.0766297229057	11.007449657017	11.583983834861	11.8944315999706	11.6705837568236	10.5390471949929	11.2185260537843	9.03643405105845	10.6071811632099	10.572314541671	11.2255891963867	11.0242523594621	11.0984178507093	FALSE	TRUE	FALSE	TRUE	2	rbcL	Carbon	Energy Metabolism	Nitzschia	Nitzschia		Nitzschia capitellata
G0215002612	11.3972996496409	11.2358605553481	10.8763419711698	10.2703168230309	9.86635995437884	10.8089509869071	11.0583368169143	11.1521206115364	10.0293008055572	10.402063744205	10.9534100832965	10.8980781566417	11.3143629801969	11.628460134127	11.4534299227599	10.4854672450469	11.0517145503512	8.77997081401314	10.8170006410365	10.7735574673683	11.2237668399763	10.9121710392027	10.8283981099564	FALSE	TRUE	FALSE	TRUE	2	rbcL	Carbon	Energy Metabolism	Nitzschia	Nitzschia		Nitzschia frustulum
G0215002613	12.3607275506386	11.9837138666143	11.782402569101	11.3423939395079	10.6049226293392	11.9035528917358	12.2664329568232	12.1987999146533	10.4445979203072	11.5779321874821	12.05149115436	12.0568284486726	12.3900974522247	12.4003307310364	12.4561754433322	11.3527765785134	11.9228780067332	8.84236071533784	11.6691121822364	11.6260151209925	12.1953254351016	11.8940806585782	11.9075535873104	FALSE	TRUE	FALSE	FALSE	2	rbcL	Carbon	Energy Metabolism	Nitzschia	Nitzschia		Nitzschia longissima
G0215002615	9.50011835402395	9.66851023359605	9.4377011604884	9.1767553905177	9.15859441486912	8.98593747172212	9.44084442443434	9.55932310732976	9.19272544934052	9.15692868551796	9.17821247694317	9.07433802492593	9.04302299386186	9.09700064152276	9.05574825841787	9.04541806931798	9.00698733591474	9.32953710704962	9.26961926384487	9.29231500862417	9.19673508326049	9.25766780576237	9.2881709466259	FALSE	FALSE	FALSE	TRUE	4	nr	Nitrogen	Energy Metabolism	Nitzschia	Nitzschia		Nitzschia pusilla 85% protein level
G0215002616	10.1226873475889	9.91975848592696	10.0916763806826	9.83835730171783	9.78613304421298	9.68101727605886	9.95208638355941	9.99124361213157	10.2677858244475	9.64374598265085	9.65455390775569	9.61282710236297	9.71913610060192	9.80703829692824	9.63190954972888	9.78585632099556	9.7816319569895	10.0876456388513	9.90142775495013	9.90222575354073	9.81283818861625	10.2445379362819	9.83377976641379	FALSE	FALSE	FALSE	FALSE	3	phnJ	Phosphorus	Microbial metabolism in diverse environments	Oceanibulbus	Oceanibulbus		Oceanibulbus indolifex HEL-45
G0215002617	9.00095470540427	9.14515947764715	9.44207329616071	9.58117088605966	9.52876157805024	9.37188348552804	9.29876239370333	9.23764821850135	9.48034586577891	9.30285718048997	9.31690287239219	9.41255126971642	9.22487924127172	9.30781690499026	9.26280437281305	9.46537855686165	9.33972839415066	9.85215660591406	9.42030118623157	9.37865217531338	9.40207558101325	9.04680688172464	9.30653358422877	FALSE	FALSE	FALSE	FALSE	1	dddQ	DMSP	Microbial metabolism in diverse environments	Oceanicaulis	Oceanicaulis		Oceanicaulis alexandrii HTCC2633
G0215002618	9.46659325974684	9.56897448369833	9.76843029118799	9.51341494837017	9.63779249628024	9.4948544223993	9.26319750366168	9.71133745324686	9.54573541741316	9.33207451391737	9.2078741392402	9.3774853015595	9.22319268414752	9.2705922671371	9.36876662785221	9.49092060903913	9.50368555989675	9.77948026898338	9.59695261151363	9.44453346364484	9.28182615697808	9.2215265458007	9.35736098963869	FALSE	FALSE	FALSE	FALSE	3	dddL	DMSP	Microbial metabolism in diverse environments	Oceanicola	Oceanicola		Oceanicola batensis HTCC2597
G0215002620	11.0608040692253	11.2601560530663	11.3185391581219	10.7288569537206	11.015594185493	10.7867615224873	10.9474236949896	10.765570310503	10.9564234671778	10.8953053994035	10.7868381031548	10.8426793471617	10.7698968815775	10.6042161509298	10.7095992437105	11.0119267566554	10.740481121775	11.3504147416965	11.0153037763933	11.043592066637	10.7975219902678	11.1274922595065	11.0911987728802	FALSE	FALSE	FALSE	FALSE	3	phnJ	Phosphorus	Microbial metabolism in diverse environments	Oceanicola	Oceanicola		Oceanicola batsensis HTCC2597
G0215002623	10.6559410336963	10.544139535226	10.6474233725083	10.3946985565925	10.5412515131735	10.5971771802151	10.5891515660054	10.7337610523127	10.5569714015436	10.508683704824	10.4390666059097	10.5717458508822	10.5463443924537	10.5292386100114	10.6227994942581	10.5444476253053	10.525271970622	10.8323975561194	10.6455321220712	10.6792505612555	10.5396796963166	10.507584177027	10.7301472010048	FALSE	FALSE	FALSE	FALSE	3	dddP	DMSP	Microbial metabolism in diverse environments	Oceanicola	Oceanicola		Oceanicola granulosus HTCC2516
G0215002624	9.94997471742238	10.011857985961	10.1574208173182	9.88367326610215	9.86149444681904	9.92002420255719	9.94952111152039	10.0059846333892	9.91423581450768	9.8624558655555	9.89323941896849	9.93168956718747	9.87371704634863	9.89565460696324	9.95228053729854	9.9442243491877	9.91017525296547	10.1601169152709	10.050164003893	9.81340619032325	9.99107522578732	9.80011946458969	9.92941601879862	FALSE	FALSE	FALSE	FALSE	3	dddP	DMSP	Microbial metabolism in diverse environments	Oceanicola	Oceanicola		Oceanicola granulosus HTCC2516
G0215002625	10.2682507107517	10.3114184777141	10.3688889486186	10.1328311520431	10.2752834159146	10.2679385268083	10.2358120614929	10.4181426004568	10.1723026092027	10.2182222320127	10.2216030879751	10.2350767683381	10.2524290245525	10.2374335035597	10.2865711050561	10.2137637725596	10.3376124420954	10.4681931336068	10.3944896894213	10.0518852901549	10.2608929365939	9.94764842251063	10.3185720618402	FALSE	FALSE	FALSE	FALSE	9	dddP	DMSP	Microbial metabolism in diverse environments	Oceanicola	Oceanicola		Oceanicola granulosus HTCC2516
G0215002626	12.1970121818558	11.9364233764974	11.7716951395577	10.9159615245867	10.8806633098952	12.0268063502769	11.9139392025711	11.4889798303324	10.6279877341949	11.1558301919497	11.5272321720282	11.5531109789502	12.1737210913158	12.2510618728028	12.2845259932436	11.3104714562165	11.9802608472211	10.0688293812095	11.3157377239751	11.3693491163299	11.6397437438038	11.723148622439	11.5192875973952	FALSE	TRUE	FALSE	TRUE	2	rbcL	Carbon	Energy Metabolism	Ochromonas	Ochromonas		Ochromonas cf. gloeopara
G0215002627	11.0902138681955	10.9128612179207	10.8380369413206	9.81463131653016	9.68126972479056	10.8163311663525	10.8367595412399	10.7818143886656	9.38295259570624	10.3851556870906	10.8089543186802	10.6060845318242	11.0590303597948	11.0624013265043	10.9773755895658	10.0187029432637	10.8167849298691	8.07612871136619	10.3801752697739	10.3266857212425	10.7609280019994	10.7389531692828	10.5938463080511	FALSE	TRUE	FALSE	TRUE	2	rbcL	Carbon	Energy Metabolism	Ochromonas	Ochromonas		Ochromonas cf. sphaerocystis
G0215002628	12.5549967840282	12.2771630388377	11.9228625619527	11.300197080132	10.9428984516155	12.2326292701139	12.2278135626011	12.1024020822752	10.5495160969638	11.706518235818	12.2833245840966	12.0551905682073	12.4195660836596	12.5787559465771	12.4782775792002	11.4625825858914	12.2004766675924	8.62519958970686	11.4817247390404	11.3527211243702	11.9790811234507	11.9184028811115	11.7600476903466	FALSE	TRUE	FALSE	TRUE	2	rbcL	Carbon	Energy Metabolism	Ochromonas	Ochromonas		Ochromonas distigma AC25
G0215002630	12.4371333250369	11.9872429707116	11.7223079489257	11.1354938752098	10.7873424973499	11.8818232386523	11.9698401110446	11.7570182415518	10.6343527588575	11.6621469728624	12.1287862952469	11.9534871881893	12.1656475641097	12.3943016948173	12.1317841640002	11.1772768887564	12.0410390266699	9.56299227954601	11.3425646574948	11.2805809872594	11.810968972888	11.670769695512	11.6542450995582	FALSE	TRUE	FALSE	TRUE	2	rbcL	Carbon	Energy Metabolism	Ochromonas	Ochromonas		Ochromonas sp. aestuarii
G0215002631	13.1660186056463	12.8798599238823	12.5205368006491	12.1263930931576	11.5499382717869	12.8396580502696	12.6692533867973	12.4610654165521	11.1335239017337	12.4610181474214	12.9353457606599	12.8017108818989	12.821619648705	13.0051562842142	12.8849023807869	11.9985923495594	12.6778302873571	9.25270951420096	11.929959031892	11.9179736200681	12.5856196533376	12.457210772229	12.2182406072103	FALSE	FALSE	FALSE	FALSE	2	rbcL	Carbon	Energy Metabolism	Ochromonas	Ochromonas		Ochromonas sp. aestuarii
G0215002632	13.3154600178715	13.0892868603513	12.7496363391366	12.5471866968263	12.0067603280646	13.1430253065045	13.0186368931038	12.9805925297946	11.6685631498573	12.7598291619166	13.1120243156373	13.0076209917844	13.215595488998	13.4603228512536	13.2477729553794	12.4407174960636	13.1980929203607	10.3563132190882	12.3330295374166	12.3315189357876	12.9177500355964	12.7712443003277	12.737313528089	FALSE	TRUE	FALSE	FALSE	2	rbcL	Carbon	Energy Metabolism	Ochromonas	Ochromonas		Ochromonas sp. CCMP1149
G0215002633	11.6971863343649	11.3601293722347	11.0401946185832	10.0898144869068	9.56658990604942	10.9275807424721	11.2152187225002	10.9877428962129	9.47605864394282	10.5051130035087	11.0819446478169	10.8684633036551	11.3762683580407	11.4467322092556	11.3970432715785	10.1139471685516	11.0970654451226	7.76813621516076	10.3677941789722	10.3037184726464	10.9632333586541	10.8452616543509	10.9113952360921	FALSE	TRUE	FALSE	TRUE	2	rbcL	Carbon	Energy Metabolism	Ochromonas	Ochromonas		Ochromonas sp. CCMP1278
G0215002634	12.8150571944689	12.5892377494182	12.4148907951457	12.0197927109043	11.5103646216967	12.6776789688739	12.6166076592338	12.4480347619513	11.2107541132043	12.2905479202104	12.7908120879885	12.6244821912772	12.7801104150389	12.9798485832497	12.721741623251	12.0708731430943	12.7211519692485	9.15080960442234	11.8173316735723	11.8367758163519	12.4278439353446	12.3086431371342	12.1546161242311	FALSE	FALSE	FALSE	FALSE	2	rbcL	Carbon	Energy Metabolism	Ochromonas	Ochromonas		Ochromonas sp. CCMP1393
G0215002635	13.0656645867754	12.9569869054939	12.746274893504	12.0259990282558	11.510592509515	12.7895153416174	12.808706878104	12.8206367754423	11.2303989823346	12.2992879316864	12.7132315408328	12.6423042590512	13.0039793113135	13.0533115530522	13.0684230739906	12.0161196296201	12.6854264482724	9.39249884144836	12.2310741946684	12.1265161754285	12.556593828632	12.4771111084412	12.5292908680016	FALSE	TRUE	FALSE	TRUE	2	rbcL	Carbon	Energy Metabolism	Ochromonas	Ochromonas		Ochromonas sp. CCMP1899
G0215002636	10.2964213983947	9.7633576901437	9.75183791325302	9.1368903625555	9.03910808744401	9.69481015829935	9.79511402304209	9.66789864543365	9.09360867797625	9.6185328241274	10.0028354111925	9.66084342349799	10.1002112028507	10.3380060591938	10.1671538479657	9.28434703877899	9.9065885352472	8.7858604821049	9.36390910242404	9.35320630467992	9.54112876271435	9.52629569922421	9.55795268930306	FALSE	TRUE	FALSE	TRUE	2	rbcL	Carbon	Energy Metabolism	Ochromonas	Ochromonas		Ochromonas sp. CCMP2761
G0215002637	13.1835042457805	13.0697585620801	12.7646743812415	12.1619095944333	11.7064496695886	13.1075497869843	12.8208026589141	12.5834826981367	11.1952559979105	12.4021459102809	12.9277958417264	12.7811882464929	13.1293119697289	13.2659578462389	13.1058352455775	12.2392772849125	13.0246488550272	9.23924085788724	12.0939500802523	12.1217364514495	12.707361979754	12.4362215932815	12.3011005873976	FALSE	TRUE	FALSE	FALSE	2	rbcL	Carbon	Energy Metabolism	Ochromonas	Ochromonas		Ochromonas sp. MCIB-10896
G0215002638	12.8747254054107	12.6902749752314	12.4211501179779	11.6748641841733	11.2623379074431	12.5284724180537	12.4327710772124	12.3979473517664	10.9265631090659	12.1191681953629	12.639422316441	12.3782999487639	12.7459086341937	12.8737537858258	12.7681673867225	11.8020480103437	12.5646389081077	9.52752288385754	11.8470824064845	11.8142308986386	12.4269280309127	12.2708629496677	12.1259219224325	FALSE	TRUE	FALSE	TRUE	2	rbcL	Carbon	Energy Metabolism	Ochromonas	Ochromonas		Ochromonas tuberculata
G0215002639	12.6892843401672	12.2304278515119	11.8635949738343	10.5391925384809	10.1050747417048	11.3509737750638	11.2697540219606	11.2208599956872	9.66198640016436	11.0489437361825	11.5469241567774	11.3608251389523	11.5905478524218	11.7501828966129	11.5394150872023	10.507046045114	11.4164006745455	8.436300558539	10.5265059754915	10.4355322865895	11.5373654772617	11.1323863804049	11.2701168233031	FALSE	TRUE	FALSE	TRUE	2	rbcL	Carbon	Energy Metabolism	Ochromonas	Ochromonas		Ochromonas vasocystis
G0215002640	11.9959704991631	11.9200230831046	11.5521358191658	10.352157290404	10.0889777425935	11.2617630645801	11.560424867373	11.2692613036384	10.3496506283162	10.8278283050696	11.23562550749	11.0453420017691	11.6532790264953	11.7577784701266	11.7025135800348	10.5736506973435	11.436646044116	9.23500385761151	10.706066409078	10.8392915417803	11.254958234415	11.2894862591727	11.2121847059367	TRUE	TRUE	FALSE	TRUE	2	rbcL	Carbon	Energy Metabolism	Ochromonas	Ochromonas		Ochromonas vasocystis
G0215002641	9.3656733559022	9.49282671549591	9.4642325943494	9.21080461287054	9.40025102608872	9.4111765651933	9.39582592226076	9.34657978236173	9.42268114590393	9.18571310320487	9.32679138706581	9.29352052701893	9.50357860370628	9.32338044274667	9.47924977851706	9.33641660313423	9.35681706496339	9.54899357601957	9.35514458587863	9.39503750716563	9.33496190901907	9.27181611044739	9.55064433988453	FALSE	FALSE	FALSE	FALSE	3	dddP	DMSP	Microbial metabolism in diverse environments	Octadecabacter	Octadecabacter		Octadecabacter antarcticus 238
G0215002643	9.24942022908163	9.24519115519741	9.59651378896544	8.83064100602668	8.75378681391136	8.92922517040178	8.93989355103397	8.96827685711368	8.84404284105802	8.95333063716559	8.87001310763963	8.9902707982931	8.85545251192772	8.73134090516992	8.89545472676198	8.81047382250969	8.84845738729914	9.06314535306045	8.97650010240872	9.03091190814001	9.08127158187557	9.05021832482801	8.99763151964762	FALSE	FALSE	FALSE	TRUE	4	phnJ	Phosphorus	Microbial metabolism in diverse environments	Octadecabacter	Octadecabacter		Octadecabacter antarcticus 238
G0215002644	10.5150143438927	10.4254859428279	10.5248191685013	10.3453275215545	10.5923696008211	10.4189051534956	10.5977456694776	10.4644879996904	10.6996088883442	10.4452306464962	10.354264512605	10.4591216361564	10.5302212442161	10.2347464472245	10.354906822247	10.5355050981765	10.3440286780169	10.8613000939574	10.7289951000087	10.6954944660604	10.4853581359541	10.6977681822907	10.7449126224671	FALSE	FALSE	FALSE	FALSE	1	phnJ	Phosphorus	Microbial metabolism in diverse environments	Octadecabacter	Octadecabacter		Octadecabacter antarcticus 238
G0215002645	10.6203333251964	10.8212629391512	10.7779902292354	10.5383087125294	10.9614032614801	10.7065701545508	10.8680233002332	10.556760121898	11.0063531494944	10.7568607034071	10.7259878259477	10.8140305811442	10.6935615099047	10.5867335857994	10.7317459453782	11.0192826675614	10.7035264698939	11.333829137237	10.924686196308	10.9584880104136	11.0205335621802	11.2240758195985	10.9397941318453	FALSE	FALSE	FALSE	FALSE	1	phnJ	Phosphorus	Microbial metabolism in diverse environments	Octadecabacter	Octadecabacter		Octadecabacter antarcticus 238
G0215002646	9.12995099988044	9.24633847406956	9.21040261014587	9.02237131119724	8.91625194606935	8.92560965644743	9.07391660276994	9.06308640740354	9.0765401831385	9.04025229167757	9.01911865423576	9.07584952454569	8.92833060655498	8.74078080892613	8.98225536300532	8.89473239604683	8.85870216408415	9.19016501795932	9.14419781152323	9.10408322869028	9.07207047540761	9.14612997677857	9.12314838382779	FALSE	FALSE	FALSE	FALSE	4	phnJ	Phosphorus	Microbial metabolism in diverse environments	Octadecabacter	Octadecabacter		Octadecabacter antarcticus 238
G0215002647	9.91188505229731	9.94393365373033	9.99062902468373	9.87750433739409	10.1059501908425	10.0179454411059	10.2068274393448	10.0304975347465	10.2644115363669	9.96170847147114	10.0499136464634	10.1316996936527	10.104841735652	10.032748020345	10.0854243877965	10.1326778307858	9.99218496261343	10.2746617299995	10.105218475613	10.2114521544754	10.0512667950623	10.0256397409767	10.345056546187	FALSE	FALSE	FALSE	FALSE	1	phnJ	Phosphorus	Microbial metabolism in diverse environments	Octadecabacter	Octadecabacter		Octadecabacter antarcticus 238
G0215002648	10.0362800121795	10.1991353279871	10.3366042526319	9.66419135986686	9.92208328822646	9.92861441588557	10.0257390099464	9.84638400703585	9.95999680879523	9.84325314318735	9.87050114626913	9.93130685851303	9.91817238165195	9.94964861584026	9.90233455610645	9.96364116769516	10.005718718031	10.2219015848427	10.019470709684	9.97335810833134	9.83513531987162	10.229663274488	10.1268867573322	FALSE	FALSE	FALSE	FALSE	4	phnJ	Phosphorus	Microbial metabolism in diverse environments	Octadecabacter	Octadecabacter		Octadecabacter antarcticus 238
G0215002649	9.39451642607518	9.34564470784455	9.4723412259924	9.05448905919259	9.03433425594164	9.17324650530621	9.40731707327766	9.2269925158179	9.20725561023569	9.31160254481924	9.36803522095202	9.31243276423166	9.20009829260817	9.2348833977004	9.27238741978225	9.09457002859208	9.29680743354699	9.38143155630711	9.39937016292807	9.39196764391975	9.40620277562861	9.57167391821151	9.41065463421682	FALSE	FALSE	FALSE	FALSE	6	phnJ	Phosphorus	Microbial metabolism in diverse environments	Octadecabacter	Octadecabacter		Octadecabacter antarcticus 238 scf_1106129327943 genomic scaffold
G0215002652	9.45643603866397	9.59161040193009	9.55048348061224	8.98269330259628	9.11113719011978	9.23950894767877	9.54168285175981	9.3135435148623	9.49446965064675	9.42748172764347	9.49071461289538	9.41094485427006	9.27915066351783	9.46964557450479	9.20676157288651	9.18839570776916	9.34561103667465	9.55499530249433	9.53177708131359	9.39153691048563	9.43976959710166	9.62077606699666	9.48485869196758	FALSE	FALSE	FALSE	TRUE	6	phnJ	Phosphorus	Microbial metabolism in diverse environments	Octadecabacter	Octadecabacter		Octadecabacter antarcticus 307
G0215002654	9.94761000543602	10.1155981574501	10.0585814057072	9.82835246934629	9.91894778982552	9.86727578771566	10.1664548095828	9.93768039359859	10.0059716405957	9.9477335123831	10.1021159637852	9.93587580758269	9.97342127865222	9.8267688753878	9.88880095504246	10.0289016064065	10.0118348609219	10.0715702652031	9.94974904467506	10.059077035428	9.92134636127672	10.1969742769621	10.1442855894966	FALSE	FALSE	FALSE	FALSE	8	phnJ	Phosphorus	Microbial metabolism in diverse environments	Octadecabacter	Octadecabacter		Octadecabacter antarcticus 307
G0215002657	10.1665668288671	10.267741270123	10.1192641582491	9.93701492823068	10.0096971930254	10.1041977074058	10.3346993268784	9.92187925647345	10.1361962707724	9.9928222510563	10.1654621859995	10.1879930811667	10.2305003065312	10.2443384612624	10.2071018098691	10.1304359504314	10.2117628516263	10.17033522134	10.2262024338248	10.1654303848919	10.1770689468628	10.329276920584	10.3921785600009	FALSE	FALSE	FALSE	FALSE	6	phnJ	Phosphorus	Microbial metabolism in diverse environments	Octadecabacter	Octadecabacter		Octadecabacter antarcticus 307
G0215002659	10.7593306499382	11.2021685797796	11.2162351909863	10.999304104418	11.0390838844652	11.2012040958571	11.3533503246134	11.0360827875291	11.371733849176	11.2803729043095	11.2250014507087	11.3602795800297	11.1941215864443	10.9996526666405	11.2123680742841	11.1153708926773	11.1955721167339	11.3446141538572	11.4667611597954	11.3662648190143	11.4120385244837	11.5206286228723	11.4914458316285	FALSE	FALSE	FALSE	FALSE	8	phnJ	Phosphorus	Microbial metabolism in diverse environments	Octadecabacter	Octadecabacter		Octadecabacter antarcticus 307
G0215002661	12.7953468903332	12.5615975674441	12.3199653198341	11.1991043750097	10.7042030000245	12.0234432127786	12.4764453109571	12.2552521051725	10.9875472816351	11.5712499775759	11.9864123057096	12.1509319855079	12.4748166341687	12.3491915274129	12.4168725785001	11.3446742265354	12.0768874654403	8.71616514067239	11.906040870484	11.9202076382734	12.2744871679295	12.1437532047142	12.096355195576	FALSE	TRUE	FALSE	TRUE	2	rbcL	Carbon	Energy Metabolism	Odontella	Odontella		Odontella longicruris
G0215002662	9.78347850874187	9.42473168398356	9.12868072488417	8.70999248156505	8.56162217518679	9.52564518495772	9.64493052349696	9.60349206807465	7.89315528155511	8.69501530967213	9.38118174933033	9.1771007850398	9.81365973182036	10.2585788814942	9.92346092302124	9.18460595738294	9.81716645524331	6.6286852320887	8.6623265160274	8.77076570746352	9.34508502946507	9.23939663619001	9.24748338558809	FALSE	TRUE	FALSE	FALSE	2	rbcL	Carbon	Energy Metabolism	Odontella	Odontella		Odontella sinensis
G0215002663	12.9023414799435	12.4145805589251	12.0265737857453	11.5189440536061	11.0304429781553	12.3270461490627	12.5226877318671	12.4750430660459	10.7412579600417	11.9324510145402	12.4113678854225	12.4153792089904	12.6604445085546	12.8335825707053	12.7277973692926	11.75453613901	12.3445362936765	8.88229031201293	11.9017728478679	11.8532540287455	12.3785348073524	12.2208803882758	12.3008161323897	FALSE	TRUE	FALSE	FALSE	2	rbcL	Carbon	Energy Metabolism	Odontella	Odontella		Odontella sinensis
G0215002664	11.4264230791359	11.2497789878977	10.9165801409799	10.4720753103061	9.7589207544968	10.9977560434945	11.5215393087445	11.1433806088674	10.1053471046799	10.6276812331489	11.3176578233574	11.3732594779759	11.6294330594997	11.5848074762504	11.6852315583892	10.1131390261381	11.3262645584865	8.79899468107828	11.1120605115035	10.9584827274557	11.7829180038208	11.2397933344533	11.3636967486893	TRUE	TRUE	FALSE	FALSE	2	rbcL	Carbon	Energy Metabolism	Odontella	Odontella		Odontella sinensis
G0215002671	10.108007319871	10.1721116176711	10.2294387616831	10.1640951899846	10.2977907713815	10.3096402766588	10.2378813515419	10.237644414522	10.2622886893521	10.3123752547602	10.1844976220168	10.2763720448709	10.2613857741509	10.1268453137473	10.3454263514224	10.2035402412484	10.2556000578109	10.4781695126288	10.2843558762026	10.2831608220263	10.2093992508143	10.1983983085939	10.3561529392502	FALSE	FALSE	FALSE	FALSE	1	phnA	Phosphorus	Microbial metabolism in diverse environments	Oligotropha	Oligotropha		Oligotropha carboxidovorans OM5
G0215002672	9.69870101389563	9.93693961948814	9.76595880448828	9.29126882019649	9.30524322087997	9.3555949284122	9.4890477555991	9.77074600044977	9.60226316833988	9.35416716421505	9.37690699385333	9.45826217634831	9.45669578122633	9.41645191991697	9.48317944116743	9.41430286242082	9.34386872525894	9.58695921238188	9.61603331074273	9.64973868197746	9.46868307295454	9.58779371405912	9.59865596770281	FALSE	FALSE	FALSE	TRUE	4	phnA	Phosphorus	Microbial metabolism in diverse environments	Oligotropha	Oligotropha		Oligotropha carboxidovorans OM5
G0215002674	9.18151049703592	9.15416912704422	9.15123265942208	9.12590013303907	9.02746096610917	9.02886075149123	9.33273725041541	9.11668959154111	9.06984174487096	9.120834868403	9.0120665735169	9.11529484318639	9.04203057819409	9.08987418613816	9.06017354036389	9.05836570490259	9.3768183827738	9.23243399685999	9.32066185451103	9.22731804366785	9.0974692946977	9.11182969971284	9.25726545184842	FALSE	FALSE	FALSE	FALSE	4	phnJ	Phosphorus	Microbial metabolism in diverse environments	Oscillochloris	Oscillochloris		Oscillochloris trichoides DG6
G0215002675	9.84797034700834	10.0909584571859	9.90151136916884	9.5226810463505	9.5111007421078	9.46798784914443	9.69679544917598	9.67901187089105	9.72193875060905	9.67933838165743	9.60991991780984	9.7135000731665	9.52193869431233	9.4956633757272	9.5443285794135	9.60252291249593	9.49205290856701	9.89769510302618	9.6661604542034	9.64171454729241	9.60438519220055	9.75478940971049	9.73702066000215	FALSE	FALSE	FALSE	TRUE	4	phnJ	Phosphorus	Microbial metabolism in diverse environments	Oscillochloris	Oscillochloris		Oscillochloris trichoides DG6
G0215002676	9.1864744845144	9.34182827721133	9.19666648366179	8.8438264966152	8.85060812809489	8.90200177888988	9.09073620387939	8.84522874781983	8.91708537451463	8.91321067498341	8.87519323170506	8.89420719300665	8.91160096073959	8.82543547329728	8.93884631725168	8.9244185780666	8.93969935661426	9.15494286395504	9.12464945214966	9.00965658928546	8.95466463406814	9.06743207546735	9.10923417089802	FALSE	FALSE	FALSE	TRUE	4	phnJ	Phosphorus	Microbial metabolism in diverse environments	Oscillochloris	Oscillochloris		Oscillochloris trichoides DG6
G0215002679	9.46930136111476	9.46797659543313	9.67511132406958	9.11712783360842	9.11344482388618	8.86389843865752	9.01083753030403	9.40134490913948	9.27234309702048	9.1447563392345	9.06493414146337	9.09618463225271	8.96008798154062	8.95740831669144	8.93440947323016	9.067972091163	8.950991576548	9.41518116336306	9.28553359235321	9.19416796701711	9.17360496139514	9.03829984017342	9.16327515539404	FALSE	FALSE	FALSE	FALSE	3	phnJ	Phosphorus	Microbial metabolism in diverse environments	Oscillochloris	Oscillochloris		Oscillochloris trichoides DG6
G0215002680	10.6403344903907	10.7636997836992	10.7716571258222	10.6834397248441	10.7442002537398	10.6739946027355	10.5761226550076	10.8542359412828	10.7537950931362	10.5218781530198	10.5446006078629	10.5838779509334	10.5448078409994	10.5067404311976	10.5475603200534	10.9075672094803	10.6669056793358	11.131574201464	10.8539238232142	10.742825381512	10.549807050924	10.6320967953764	10.7061999013219	FALSE	FALSE	FALSE	FALSE	3	phnJ	Phosphorus	Microbial metabolism in diverse environments	Oscillochloris	Oscillochloris		Oscillochloris trichoides DG6
G0215002681	8.95782203500218	8.97433433462255	8.99519632877265	8.78969180195227	8.71278900281222	8.63985627594057	8.90867098207899	9.13199435354653	9.0993996258605	9.05496161018399	8.90867025451762	9.02435534691988	8.82032021486679	8.75223255928599	8.59104624784	8.61480649832815	8.79294902581663	8.85372118122148	8.82937139930848	8.88142431997872	9.00900870642765	8.91100733005501	8.91804827524019	FALSE	FALSE	FALSE	FALSE	4	phnJ	Phosphorus	Microbial metabolism in diverse environments	Oscillochloris	Oscillochloris		Oscillochloris trichoides DG6
G0215002687	9.9776019938345	10.1583386485703	10.159823689648	9.90339321653358	9.93911087524164	10.0453188909986	9.98085872404592	9.94406785366111	9.89013381112504	9.86727440533752	9.90053234052061	9.87695921135705	10.015855055897	10.1374182342513	10.1272808689985	9.91212076263604	10.0103921764605	10.0177628026871	10.0794440179281	9.94245536113159	10.0249663840408	9.99025386485553	9.97747214581483	FALSE	FALSE	FALSE	FALSE	11	nr	Nitrogen	Energy Metabolism	uncultured	uncultured		Other TBF only
G0215002688	9.23919613630638	9.39217713919271	9.48594545917127	8.88070349229134	8.97243757483925	9.0981139174251	9.39405444695764	9.17235937225379	9.25001225128728	9.12374711603403	9.22001904364389	9.13430481670378	9.28949063550936	9.10148287521522	9.38893825537424	9.12899934427899	9.23116683885192	9.23340256530772	9.22794580779274	9.21094498312085	9.30700751602504	9.27976800082775	9.38733334607709	FALSE	FALSE	FALSE	TRUE	4	nr	Nitrogen	Energy Metabolism	uncultured	uncultured		Other TBF only
G0215002689	10.9965440021231	11.2224727094037	11.2925864404044	10.6421584964654	10.9042829529804	10.9260322260972	11.1011437097393	10.8263235411843	10.9774420452057	10.8612124090042	10.9131242617652	10.9080368516604	10.9738459359923	10.8555900321433	10.9302916462689	10.8667007912478	10.9235702284355	10.9542186899911	11.0522586868465	11.1374135454849	10.8975979470678	11.3080862389166	11.2252819822316	FALSE	FALSE	FALSE	FALSE	4	nirS	Nitrogen	Energy Metabolism	Pseudomonas	Pseudomonas		P. aeruginosa X16452
G0215002690	9.39949527752915	9.529275605429	9.91776783929046	9.2781961744747	9.65097887187221	9.59513749555265	9.70659258562435	9.59107006298553	9.89015712565364	9.51368624535391	9.43413610920916	9.52614400891827	9.57698187738289	9.50369202094445	9.48535586853129	9.58449068265736	9.25483963725628	9.77518952415966	9.91800924184892	9.74514477877479	9.4821676626343	9.50682962513853	9.77759134030207	FALSE	FALSE	FALSE	FALSE	1	nifD	Nitrogen	Energy Metabolism	Paenibacillus	Paenibacillus		Paenibacillus graminis
G0215002696	11.8601639392529	11.9969300976437	12.1596279135909	11.9843566051263	12.1477408585683	12.0707501956872	12.2163717207067	12.1175577923843	12.0881205284692	12.1867462038042	12.1092147514798	12.1751823429118	12.0766149395725	11.9821286308649	12.0685986955607	12.1189432419998	12.0559232364812	12.3594947795152	12.3447520206179	12.2317165705032	12.2325074769915	12.2811376487439	12.3187762266882	FALSE	FALSE	FALSE	FALSE	1	phnJ	Phosphorus	Microbial metabolism in diverse environments	Paracoccus	Paracoccus		Paracoccus denitrificans PD1222
G0215002697	11.5469633794075	11.5657339601011	11.6621093256431	11.4896588695417	11.7215442015819	11.4239694318292	11.462765282147	11.6048237139983	11.7078930624745	11.5395121607623	11.3814677696895	11.5559076084427	11.3169557295185	11.1610335986697	11.3392588497339	11.5678935907947	11.2160864786213	12.0912957964712	11.7588298820121	11.7098554186362	11.4721307214077	11.4841061888973	11.5999975435192	FALSE	FALSE	FALSE	FALSE	3	phnJ	Phosphorus	Microbial metabolism in diverse environments	Paracoccus	Paracoccus		Paracoccus denitrificans PD1222
G0215002698	10.7192074246341	10.8575637382618	10.876334476104	10.5876271815717	10.7849290022469	10.7548481213177	10.8094643896361	10.7086916734964	10.8444180285106	10.8371695383198	10.7813572450905	10.704692298081	10.7431046324349	10.6847408104146	10.7905750062182	10.7612530155146	10.7894540677377	10.9642160261474	10.8616459401005	10.7908334692079	10.827334190291	10.9677134634769	10.9472304063348	FALSE	FALSE	FALSE	FALSE	8	phnJ	Phosphorus	Microbial metabolism in diverse environments	Paracoccus	Paracoccus		Paracoccus denitrificans PD1222
G0215002699	9.43909075090811	9.31594440835715	9.24560726551297	9.03190518687718	9.07339148618022	8.96495621676967	9.11901103981538	9.12295927344278	9.19371866209188	9.09509956759524	9.01617688102451	9.24864733228253	8.96448080060022	8.89361047789306	8.99285992776029	9.03614087509451	8.96550383619256	9.49496379911315	9.35281792333175	9.19036456241584	9.1031236812593	9.06763570574483	9.17935581208374	FALSE	FALSE	FALSE	FALSE	3	phnJ	Phosphorus	Microbial metabolism in diverse environments	Paracoccus	Paracoccus		Paracoccus denitrificans PD1222
G0215002700	10.7992911240483	10.8755636094121	10.9253429362551	10.4676463262097	10.6881873492095	10.535108367299	10.788697515017	10.7839817341846	10.6738022735639	10.5807042746968	10.5194165157597	10.4663578493643	10.7024037593484	10.8364456241029	10.6797018261994	10.8661751554599	10.7861738300197	10.8639762223079	10.6311836039288	10.681459913911	10.5715778038016	10.8285846735502	10.7922623416784	FALSE	FALSE	FALSE	FALSE	4	nirS	Nitrogen	Energy Metabolism	Paracoccus	Paracoccus		Paracoccus sp 62
G0215002701	13.2256071035903	13.0605506022664	12.8840985705601	11.5754294670033	11.1506392528869	12.3394228187945	12.4911595702168	12.2948249669195	11.0767305572201	11.8310210373759	12.309843410286	12.261994865296	12.6694239305639	12.7988753671279	12.6729198357719	11.8380924898913	12.4064199704046	9.51526410892795	12.0349302264123	12.0205446808761	12.4108221710064	12.158688446164	12.2868533450557	FALSE	TRUE	FALSE	TRUE	2	rbcL	Carbon	Energy Metabolism	Paralia	Paralia		Paralia sulcata
G0215002704	10.4724824446376	10.5696257152981	10.5703670458114	10.4093469818854	10.3263173638105	10.3647188643432	10.6149210464312	10.4633197310977	10.3827135092325	10.4457741188626	10.5699814640184	10.4695376120272	10.5939574909069	10.5387969738932	10.6909100380682	10.3538291989058	10.5404555443825	10.5269591329095	10.5855417392674	10.5779286848312	10.5493729590371	10.7128534546735	10.7087566648595	FALSE	FALSE	FALSE	FALSE	6	rbcL	Carbon	Energy Metabolism	Paulinella	Paulinella		Paulinella chromatophora endosymbiont
G0215002705	13.5063488524475	13.3785430599284	13.0452731859568	12.376775608398	12.0616287567944	13.0042100128068	13.3287689398258	13.2831424049871	12.0220113968825	12.7542182156308	13.0161655473735	13.1873481604159	13.3829632062128	13.2943765986659	13.5923175189625	12.5595570772214	13.0014145891417	11.0192801522351	13.1257981808672	13.0533171222999	13.1772549735264	13.2646537721764	13.3751886417709	TRUE	TRUE	FALSE	TRUE	2	rbcL	Carbon	Energy Metabolism	Pavlova	Pavlova		Pavlova gyrans
G0215002707	9.90040023287711	10.0398361528145	10.015931597004	9.96512961328225	10.0618062093221	10.1982688365032	10.2237310192287	9.92964614063575	10.2038833588615	10.0648888159893	10.2076847728946	10.1397620848698	10.1874232516852	10.0907573924006	10.1476421448479	10.2376972412792	10.1650954967375	9.98959660429968	10.3676007038048	10.3337345582035	10.3264004079368	10.3529311871027	10.3663854792338	FALSE	FALSE	FALSE	FALSE	6	phnJ	Phosphorus	Microbial metabolism in diverse environments	Pectobacterium	Pectobacterium		Pectobacterium carotovorum subsp. carotovorum PC1
G0215002708	9.23372292300915	9.39256752952252	9.79642710652554	9.06207214252031	8.97544397567497	8.99725265463696	9.2235056815461	9.24734555034317	9.10936241596406	9.08144491438338	9.17111645225537	9.07710225156134	9.0511945452047	8.70438880436725	9.10671840206732	8.90613841411399	9.04049321317576	9.3463007497452	9.21602447145516	9.13633949698743	9.26589873951053	9.292474498079	9.21700909140691	FALSE	FALSE	FALSE	FALSE	4	phnJ	Phosphorus	Microbial metabolism in diverse environments	Pectobacterium	Pectobacterium		Pectobacterium carotovorum subsp. carotovorum PC1
G0215002709	10.4757470579872	10.7392333130957	10.6585652721833	10.5011393038369	10.56097091998	10.5383569020719	10.5589555204052	10.7052182063059	10.6954628680767	10.5971001750015	10.6076082639996	10.5700811014747	10.5926680667635	10.404431914241	10.5788171152137	10.4410475289037	10.5109652685252	10.8749595265678	10.7206343891763	10.5677947942812	10.5829583520019	10.4566104870576	10.6883584413028	FALSE	FALSE	FALSE	FALSE	3	phnJ	Phosphorus	Microbial metabolism in diverse environments	Pelagibacter	Pelagibacter		Pelagibacter bermudensis HTCC2601
G0215002711	10.0263031924692	9.94829273644972	10.1032083902001	10.097113609285	10.2521944583395	9.87333798532241	9.66208522278568	9.84574391128659	10.2329602078981	10.0633706581121	9.92948958053101	10.1557961075664	9.78656131916224	10.1028635669442	9.89788664757773	10.0745271414605	10.1245935197225	10.5562639476516	9.8647503088206	10.060413455859	9.6527771252556	9.60913054556916	9.68387805895737	FALSE	FALSE	FALSE	FALSE	1	bop	Energy	Signal Transduction	Pelagibacter	Pelagibacter		Pelagibacter ubique
G0215002714	9.39564380798181	9.33104237769497	9.33701374789301	9.19672909335433	9.3488297102634	9.24504917411613	9.00161197676468	9.26274700194796	9.17930201630987	9.06766752311269	8.91717952522111	8.8518534209217	9.10306044868632	9.1969609882242	9.14211520647012	9.39958391370282	9.24028949413056	9.07434494651239	9.09236966538309	8.94445310783118	8.98285474445773	8.76678196318462	9.10677965611762	FALSE	FALSE	FALSE	FALSE	9	bop	Energy	Signal Transduction	Pelagibacter	Pelagibacter		Pelagibacter ubique HTCC1002
G0215002716	9.26146729011802	9.30647948538293	9.48863688832111	9.87698883660136	9.83472466941387	9.3767124853487	9.0604972069403	9.20805343310685	9.90973929564664	9.5668127722872	9.52596515772368	9.65652741521076	9.23321613381858	9.34026827282332	9.45025911407719	9.8249393386682	9.51873602418925	9.95768174296263	9.47057847827961	9.52264957240255	9.09258603501526	9.28178771571006	9.0150917837281	TRUE	FALSE	FALSE	FALSE	1	bop	Energy	Signal Transduction	Pelagibacter	Pelagibacter		Pelagibacter ubique HTCC1002
G0215002719	10.7196231631325	10.93409049646	11.0952811602236	11.1795483864427	11.3168581687577	11.016044069987	10.7909277258914	10.9047573200597	11.1846265701885	11.0320933675529	10.9240117151275	11.1148385367958	10.9997981708609	11.3872976746	11.07239592723	11.4066742925427	11.4966767537418	11.7043600856214	11.010020570195	10.9951902873494	10.592788657043	10.9012773227771	10.6314772838566	FALSE	FALSE	FALSE	FALSE	1	bop	Energy	Signal Transduction	Pelagibacter	Pelagibacter		Pelagibacter ubique HTCC1002
G0215002720	10.7497498497162	10.7749205764617	10.9469367289941	10.7841646245381	10.9853649204361	10.5878253821084	10.4274983367165	10.593535305818	10.6461000558732	10.7087506734559	10.7706229760833	10.710547308153	10.5581075781787	10.9484758983769	10.5345745619272	11.0190992014367	10.9737544705432	10.9072986441408	10.510236145703	10.485428641631	10.2970011004645	10.3139598597881	10.3571505983822	FALSE	FALSE	FALSE	FALSE	5	bop	Energy	Signal Transduction	Pelagibacter	Pelagibacter		Pelagibacter ubique HTCC1002
G0215002722	7.70557470758793	7.73852683239819	8.12779869986934	9.38883816438104	9.3906909991585	8.79123948260209	8.36237393479468	9.08977621314921	9.00451447382328	8.63764583779215	8.27164777856517	8.69257713187967	8.43661286041707	8.48786535202528	8.7066438281294	9.32879590123628	9.21785979646224	9.56549317176196	8.65688428778554	8.57337572761496	8.19622580407515	8.48781092514664	8.6198001523718	TRUE	TRUE	FALSE	TRUE	1	dmdA	DMSP	Microbial metabolism in diverse environments	Pelagibacter	Pelagibacter		Pelagibacter ubique HTCC1002
G0215002730	9.9496085174845	10.2709128766943	10.3385818745676	10.0623585586293	10.4302764420547	10.2178867555479	10.0661466319053	10.1822970872218	10.0901899959763	9.90753460830523	9.83198894533531	9.8503732207975	10.0772258236614	10.169392221908	10.0090575726397	10.2874416143041	10.0156989380464	10.3297921520853	10.0203788101818	10.0426066116842	9.87379965671126	9.9941509255611	10.0263881445604	FALSE	FALSE	FALSE	FALSE	1	dmdA	DMSP	Microbial metabolism in diverse environments	Pelagibacter	Pelagibacter		Pelagibacter ubique HTCC1002
G0215002733	9.01978726790048	9.05751137078871	9.27723600740259	9.86493700059022	10.0670583999254	9.46337626125994	9.3123667191253	9.80144079371875	9.80988932385826	9.47694932240157	9.22604734892446	9.58584521110342	9.24629761854548	8.9965176558944	9.20662218772775	9.80189952778817	9.13720968575093	10.2212577942904	9.58763063581134	9.55563506059076	9.19294345724976	9.46506851461973	9.30985311942554	FALSE	TRUE	FALSE	TRUE	1	dmdA	DMSP	Microbial metabolism in diverse environments	Pelagibacter	Pelagibacter		Pelagibacter ubique HTCC1002
G0215002783	9.9033850509504	9.808668429793	10.0483106515064	9.93416818658232	10.0460401886569	9.8522205542806	9.50792872476936	9.8420675206654	9.93084267224044	9.837555020768	9.8829401671525	9.94117373120289	9.70064920629759	10.0515675646801	9.98633775623241	9.9995377368206	10.088509138448	10.0736021377585	9.86071680878238	9.79416688384958	9.53838052168087	9.46292515876234	9.52990271046594	FALSE	FALSE	FALSE	FALSE	1	bop	Energy	Signal Transduction	Pelagibacter	Pelagibacter		Pelagibacter ubique HTCC1062
G0215002795	8.74162188321443	8.85022778652245	8.88155693415578	8.74626327905602	8.94904849245512	9.16198657518869	9.1230673389821	9.27134095223781	8.95669941995397	9.03318599303648	9.40367091388827	9.29849381611148	9.40614984513929	9.58968927431775	9.56319053572086	8.95765880376876	9.36788223739039	8.58234433556481	9.04495572356121	8.98543978372157	8.96764371225387	8.98873901470826	9.11506555301693	FALSE	TRUE	FALSE	FALSE	7	bop	Energy	Signal Transduction	Pelagibacter	Pelagibacter		Pelagibacter ubique HTCC1062
G0215002801	8.08487915201398	7.95447792953629	8.4120184533351	8.91563182976393	8.77182063724744	8.59768285165174	8.19514091938412	8.64480914507625	8.86953515025326	8.54253213997561	8.146505931932	8.7218013916874	8.32459211247803	8.03508790236478	8.25106931330958	8.59707769348609	8.23073560767289	8.84794469267641	8.55468045485562	8.5631025152881	8.13831263780538	8.41527622817812	8.25443290303047	FALSE	FALSE	FALSE	TRUE	1	dmdA	DMSP	Microbial metabolism in diverse environments	Pelagibacter	Pelagibacter		Pelagibacter ubique HTCC1062
G0215002810	9.19207013307162	9.37518485186175	9.41063108505691	9.69403398392551	9.69127246170085	9.45061646976966	9.51614838547974	9.72473762810533	9.6611419033517	9.52144303665344	9.31788340984075	9.4534671314664	9.51448472443207	9.34764244563672	9.41853161065672	9.63394136065224	9.52357035136588	9.57941002536617	9.57893736171367	9.58500904642451	9.3347607641391	9.53643654473197	9.47976136083427	FALSE	FALSE	FALSE	FALSE	1	dmdA	DMSP	Microbial metabolism in diverse environments	Pelagibacter	Pelagibacter		Pelagibacter ubique HTCC1062
G0215002827	9.32228509395815	9.67025037167341	9.42025337229441	8.82168171807123	9.09987560687372	8.92493262456464	8.94327800807794	9.08922616724841	8.86006758668353	8.73431157116212	8.87256698397462	8.81116708323199	8.89211792035892	8.7778427472312	8.88786863730006	9.00009025397412	8.74350162514949	9.32629468204152	8.95975165101675	8.99636343462581	8.90040877038806	9.10359083886639	9.06396916542007	FALSE	FALSE	FALSE	TRUE	3	dmdA	DMSP	Microbial metabolism in diverse environments	Pelagibacter	Pelagibacter		Pelagibacter ubique HTCC1062
G0215002837	8.59377143794392	8.66189056267276	8.95971923841079	8.88001262348412	9.0695628357518	8.67424417760681	8.49842109417022	8.74074691218872	8.95435967642666	8.70671367880241	8.43142010184402	8.63854823563639	8.55787494410344	8.34210698800783	8.47685444427727	8.9243122194266	8.50997688714762	9.10075869129732	8.68008591371571	8.76598813108122	8.48279022628215	8.71012081227874	8.7749969412673	FALSE	FALSE	FALSE	FALSE	1	dmdA	DMSP	Microbial metabolism in diverse environments	Pelagibacter	Pelagibacter		Pelagibacter ubique HTCC1062
G0215002883	8.01606683244404	7.70183480194402	8.38341079371657	8.94002489934937	8.89639145261077	8.44946370481524	8.24326553725921	8.6220542688217	8.96560447723606	8.47653589840553	8.20962026746527	8.5736535641867	8.13880411554962	7.99555115037439	8.15342646905148	8.78237700354852	8.07254229190687	8.99142175696484	8.59064217747032	8.68292287299339	8.11470297600535	8.59382964789149	8.26394424206921	FALSE	TRUE	FALSE	TRUE	1	dmdA	DMSP	Microbial metabolism in diverse environments	Pelagibacter	Pelagibacter		Pelagibacter ubique HTCC1062
G0215002884	8.20820198623919	8.35318665644447	8.47077830062342	9.55034800641587	9.59823737760789	9.11111004961841	8.75824242341561	9.16912273094369	9.52946548864588	8.86278498151681	8.6158988343625	9.12334943965383	8.79746636717333	8.39803834159549	8.67661390307792	9.50134497960372	8.76981618105478	9.62085272401008	9.18004517052871	9.28327275753527	8.59592693001252	8.89855658680904	8.91685981737871	FALSE	TRUE	FALSE	TRUE	1	dmdA	DMSP	Microbial metabolism in diverse environments	Pelagibacter	Pelagibacter		Pelagibacter ubique HTCC1062
G0215002887	9.35311417681366	9.3434098722361	9.24594778978849	9.31607435638504	9.50102900902238	9.45038586580457	9.34768891809365	9.79326908481739	9.48653907058907	9.24558091260972	9.25176796817002	9.35606621597335	9.42876698047255	9.30240131779764	9.34516483171699	9.39516968547752	9.41236322703311	9.69915334389948	9.53824139883589	9.53640326740225	9.31758216129284	9.39327828325204	9.43016576892376	FALSE	FALSE	FALSE	FALSE	1	dmdA	DMSP	Microbial metabolism in diverse environments	Pelagibacter	Pelagibacter		Pelagibacter ubique HTCC1062
G0215002905	9.95749602311864	9.93617847477156	10.0406871335421	10.2762264145116	9.9335239240966	10.2011001141005	10.4105828590305	10.484674767006	9.83864984207452	10.3804536981255	10.6431065515309	10.5042284209448	10.6795552401772	10.8667378136959	10.5434895949464	10.1385025117135	10.5508799665235	9.33278531079523	10.3553286883375	10.0435748238331	10.6252381385263	9.98145289531687	10.3216474743724	FALSE	FALSE	FALSE	FALSE	2	pstS	Phosphorus	Membrane Transport	Pelagibacter	Pelagibacter		Pelagibacter ubique HTCC1062
G0215002913	9.16758729577784	9.27785464906701	9.13283989525731	8.81648403627079	8.55258542563421	8.95486983930357	9.03027170714911	8.88963056035981	8.6873747450041	8.9017309059333	9.09846177438951	9.02054788970178	9.0731000995702	8.95109585894928	9.10995476206677	8.70561638595438	9.03826437658452	8.65846524276068	8.97871408218513	9.0271002295577	9.13539547167522	8.84490755622613	9.01955912880675	FALSE	FALSE	FALSE	FALSE	2	pstS	Phosphorus	Membrane Transport	Pelagibacter	Pelagibacter		Pelagibacter ubique HTCC1062
G0215002917	9.80022803857626	10.066774195434	9.98676678745932	9.75127048809884	10.0869687828574	10.5489393448008	10.0314171088098	10.4530789225408	9.83009680614771	9.65335798460687	9.86523826585485	9.76272168510389	10.6591574903545	10.1606344856339	10.6402729210356	9.99044409549752	10.1855073864139	10.0474030761623	10.0710903116083	9.93137092857265	9.75004721011082	9.88261678709955	10.0397203921572	FALSE	TRUE	FALSE	FALSE	2	pstS	Phosphorus	Membrane Transport	Pelagibacter	Pelagibacter		Pelagibacter ubique HTCC1062
G0215002926	9.29397344371151	9.07896572287848	9.26235132437216	9.15421387152609	9.3347949520104	9.33083332031366	9.31261790416793	9.25226322057588	9.41427152248201	9.37246864920439	9.41270585740379	9.26515263716307	9.31163394551671	9.24433661063708	9.34895883119613	9.26302525665743	9.45337668285303	9.18415238718086	9.27554391360596	9.42696659867333	9.32475539689685	9.23163524581762	9.07417826947231	FALSE	FALSE	FALSE	FALSE	5	idiA	Iron	Membrane Transport	Pelagibacter	Pelagibacter		Pelagibacter ubique HTCC1062
G0215002927	9.88640480589195	9.57248177202017	9.29676009451089	9.07540339325578	9.28215672814774	9.00838373505344	9.39606602360345	9.4515087945908	9.08383687562542	9.12685768440576	9.30754226742859	9.34145811955609	9.17219573872946	9.18601744074465	9.36453369125036	9.17904242826186	9.17057016171088	9.06305515006786	9.16602773317486	9.24157934124723	9.33215393730225	9.28025689478323	9.34234785033851	FALSE	FALSE	FALSE	FALSE	2	idiA	Iron	Membrane Transport	Pelagibacter	Pelagibacter		Pelagibacter ubique HTCC1062
G0215002931	9.80395479677305	9.60490381065114	10.0682922051849	10.1395736115158	10.3488285396781	9.92913430937587	9.88652309108802	9.73139834450686	10.3651312473004	10.0746053194834	9.8708105298684	10.1152621450326	9.94033725707267	9.96597327677536	9.98172285947428	10.3939613267495	9.88696964868284	10.3420187573131	10.0662099015793	10.1931674705363	9.57784878682384	9.65318284568348	9.7090067568617	FALSE	FALSE	FALSE	FALSE	1	idiA	Iron	Membrane Transport	Pelagibacter	Pelagibacter		Pelagibacter ubique HTCC1062
G0215002936	8.89801258908627	8.82045820635022	8.89109504812191	9.08584215057488	9.20567363084884	8.89021372100768	8.99893230901678	8.68333664590405	9.25381569681668	8.89743900807983	9.12845834033157	8.94890139030402	8.89058002240775	8.77342655332801	8.94020507277655	9.22925853599858	8.96752089412679	9.01777653921638	9.09087479332585	9.34498034393235	8.79517361180462	9.11812446914788	9.10901828101437	FALSE	FALSE	FALSE	FALSE	1	idiA	Iron	Membrane Transport	Pelagibacter	Pelagibacter		Pelagibacter ubique HTCC1062
G0215002951	8.05366108942961	7.99469753693283	8.47416107808699	9.14124509236011	9.22168665897769	8.63528175518063	8.36853410785347	8.57090556432571	9.18395525026983	8.70678775219718	8.64754912121927	8.76870753508032	8.38119850933127	8.27577934125265	8.32804681196777	9.14025242417299	8.53064172228763	9.18293630618195	8.69502921543934	8.71629806150916	8.33269491027884	8.57818794524483	8.36892970923482	TRUE	TRUE	FALSE	TRUE	1	idiA	Iron	Membrane Transport	Pelagibacter	Pelagibacter		Pelagibacter ubique HTCC1062
G0215002953	8.63315878108638	9.07246365654957	8.70037218811997	8.84062462059554	9.28092675177371	8.87258144349312	8.92647476239128	8.77754692982064	9.06317867705283	8.81234698582358	8.71926330956321	9.00527391072014	8.80947488507879	8.7688978488929	8.86238603376495	9.08160344661793	8.94071370964694	9.12221057768543	9.03998133190582	8.99223919550073	8.7748932726247	9.09088545012268	9.04814706390538	FALSE	FALSE	FALSE	FALSE	1	idiA	Iron	Membrane Transport	Pelagibacter	Pelagibacter		Pelagibacter ubique HTCC1062
G0215002954	8.72469512112077	8.86760358878407	8.86933675832092	8.88605250962175	8.87827744876976	8.69791204237782	8.53571713274986	8.81764409599184	9.24126141532224	8.79578034866987	8.79228520114928	9.03127836443394	8.46889272951366	8.3866326309628	8.57472973617699	8.86465720005892	8.76985075585975	8.79636394869752	8.86048195109228	9.10830501529722	8.66510088319533	8.99338995925164	8.59492175056871	FALSE	FALSE	FALSE	FALSE	1	idiA	Iron	Membrane Transport	Pelagibacter	Pelagibacter		Pelagibacter ubique HTCC1062
G0215002990	9.95085494203149	10.0136486609844	10.3652590419838	9.63250376091923	9.764953257177	9.82691485445716	9.82850736846468	10.1185205468656	9.70330701725439	9.66457657114437	9.75502196826578	9.70253732685449	9.78716129140231	9.89734737432683	9.86744384306113	9.8529628376374	9.84128307832055	9.99798422578471	9.86412883105213	9.71009616422557	9.60888028957283	9.759837406138	9.78345691800065	FALSE	FALSE	FALSE	FALSE	3	idiA	Iron	Membrane Transport	Pelagibacter	Pelagibacter		Pelagibacter ubique HTCC1062
G0215002996	9.6000891030465	9.75378715255088	9.92994139942568	10.5405456343192	10.548900841208	10.1574351662079	9.60776150910029	10.0140490302545	10.53180025479	10.1913554471565	9.93340064641636	10.2636612176189	9.7377453895306	9.94725845148371	9.95805359272176	10.4638680341745	10.0945717846158	10.6524708413927	10.0602444506913	10.0907254228544	9.64728582585727	9.87216312931572	9.6202255544011	TRUE	TRUE	FALSE	TRUE	1	bop	Energy	Signal Transduction	Pelagibacter	Pelagibacter		Pelagibacter ubique HTCC7211
G0215002998	9.96128257058689	9.93604893459756	10.2404214397407	10.8123990299985	10.8444822550866	10.088579555231	9.52705351037095	10.0584618560292	10.6867314733893	10.3362155952881	9.94211290877601	10.342137912513	9.70051237141536	9.91367144610263	9.85403630633869	10.5446964101627	10.1339777644347	10.9748202027773	10.2458935015584	10.2633599076239	9.73319018728002	9.66840428905871	9.51637223540571	TRUE	TRUE	FALSE	TRUE	1	bop	Energy	Signal Transduction	Pelagibacter	Pelagibacter		Pelagibacter ubique HTCC7211
G0215002999	10.693186289101	10.7450728795599	10.7480544049912	10.708741860216	10.9469732844009	10.8849532155256	10.8112177561618	11.2185466269205	10.8284361640806	10.9083581522764	10.9859012908829	10.9253852731802	10.9237714620395	11.1370219606551	11.0835449055274	11.0191798698639	11.1716188928968	10.8256193244141	10.8880267655181	10.9246275872162	10.6182176460375	10.7445869705149	10.7408884584347	FALSE	FALSE	FALSE	FALSE	5	bop	Energy	Signal Transduction	Pelagibacter	Pelagibacter		Pelagibacter ubique HTCC7211
G0215003006	8.53475042879056	8.50723961027791	8.56964233394577	8.7874643650637	8.92137384949694	8.77657188941694	8.52607416278634	8.8088152043731	8.75214576919607	8.73497877396957	9.09494652031656	8.98293921072003	8.99908873696432	9.52626174123714	9.13453985038663	8.93109422366672	9.45399108611166	8.64438965851505	8.87305031183002	8.80852544254514	8.553903979063	8.42244523871406	8.39920240095199	FALSE	FALSE	FALSE	FALSE	5	bop	Energy	Signal Transduction	Pelagibacter	Pelagibacter		Pelagibacter ubique HTCC7211
G0215003007	8.62008455279512	8.8297543267232	8.71710935452877	9.34970138626249	9.40670204984577	8.93920998844192	8.56863787969879	9.15898656741057	9.48042387526944	9.04774186710892	8.67463821380647	8.93925152723769	8.69110529480417	8.91412587431494	8.82068926932593	9.46870738949393	8.95382686599068	9.5772806964839	8.82916686197975	8.81347400639677	8.61587746020678	8.66069370686387	8.51492950909226	TRUE	FALSE	FALSE	FALSE	1	bop	Energy	Signal Transduction	Pelagibacter	Pelagibacter		Pelagibacter ubique HTCC7211
G0215003009	9.54646004967202	9.75401986171087	9.89135050386816	10.8829983239221	10.9833701255398	10.2083232937958	9.68270381403275	10.0611642010865	10.8169372093489	10.2147036940302	9.77192742755135	10.3018749738699	9.72447264453572	9.92009522443369	9.92395024335897	10.8000581686712	10.0942498400101	11.1119946276664	10.3129815763441	10.2730090294745	9.67207825558301	9.9277363790798	9.67293885185779	TRUE	TRUE	FALSE	TRUE	1	bop	Energy	Signal Transduction	Pelagibacter	Pelagibacter		Pelagibacter ubique HTCC7211
G0215003010	10.5490637079475	10.636644666156	10.8876594872714	11.738361406625	11.8886701138721	10.9511299284814	10.3718492140916	10.9539350885863	11.7720195699379	11.1084933664183	10.6127694943806	11.0319172871051	10.4724260043103	10.5578200611092	10.6537361660296	11.6200132687384	10.8574121433355	12.137224410009	11.1289268689699	11.0707529718172	10.4318583855797	10.6611041665382	10.482295735254	TRUE	TRUE	FALSE	TRUE	1	bop	Energy	Signal Transduction	Pelagibacter	Pelagibacter		Pelagibacter ubique HTCC7211
G0215003011	11.1813370183147	10.9090424133893	10.8243983336366	10.7278394282487	10.549235171277	10.9920194129963	10.6229172820903	10.4792717093773	10.1955322496726	10.5769712492292	10.7293098201098	10.6893714988971	10.9316769467062	11.0946238145033	11.2469938323115	10.5544572424694	10.8688208342158	10.5116206985995	10.5005758668845	10.2955398056784	10.7121271088926	10.196058963163	10.6241324541475	FALSE	FALSE	FALSE	FALSE	2	bop	Energy	Signal Transduction	Pelagibacter	Pelagibacter		Pelagibacter ubique HTCC7211
G0215003012	9.03298006679072	9.01561435589787	9.10383390827012	9.13297273197905	9.16756446143653	9.07083292918045	9.17271916025667	9.18064228418923	9.15630234924817	9.18481873442665	9.32105200393551	9.24846939371404	9.34886727669387	9.60234101872915	9.35843369376972	9.27421403558613	9.65420584267022	9.20831230793514	9.1024451189258	9.14161128765235	9.02200044199632	9.01037357526437	9.04073833193017	FALSE	FALSE	FALSE	FALSE	5	bop	Energy	Signal Transduction	Pelagibacter	Pelagibacter		Pelagibacter ubique HTCC7211
G0215003013	12.9511769035036	12.6296098234345	12.2380434546614	10.7450225930875	9.95596504274719	10.5802357928873	11.8497613363289	11.1359450230807	10.1249575331339	11.2005597934688	12.4442026046893	11.7440393144828	11.1766832097811	11.4204165632824	11.1330170693501	10.2090265766821	11.7523476286339	8.91456056583528	11.5448651588935	10.5520308144796	12.9521282453905	11.1574829483857	11.6334865704514	FALSE	FALSE	FALSE	TRUE	2	bop	Energy	Signal Transduction	Pelagibacter	Pelagibacter		Pelagibacter ubique HTCC7211
G0215003014	11.8124936898895	11.2001443852403	11.311983327056	11.2609229779386	10.7864727914247	11.665933209143	11.3784754493309	11.013988364423	10.5330079100931	11.1563744465271	11.2032614018026	11.0198018827723	11.6115232473696	12.0430212735958	12.4090939094442	10.9954693392595	11.8206177505576	10.5173728716838	11.251024399471	11.0523018481017	11.2157497272908	10.8761033085384	11.2159861425328	FALSE	TRUE	FALSE	FALSE	2	bop	Energy	Signal Transduction	Pelagibacter	Pelagibacter		Pelagibacter ubique HTCC7211
G0215003018	9.03431869252585	9.06800098989548	9.24275092692955	9.6029327120044	9.97935133249431	9.14332747243309	8.78732229647014	9.00992329584428	9.59033349079133	9.34939815337143	9.1558389273366	9.41187898795254	8.90426605386859	9.16322337665244	8.9499934153029	9.77596628819528	9.35514474021573	9.7285896864843	9.0038420420621	9.11418399038364	8.75719984332176	8.96119278330472	8.78438826966346	TRUE	TRUE	FALSE	FALSE	1	bop	Energy	Signal Transduction	Pelagibacter	Pelagibacter		Pelagibacter ubique HTCC7211
G0215003022	10.0740464177147	10.177321823718	10.5076193929161	10.9485426152248	10.9002750143071	10.1721794625092	9.87792665937947	10.4135716245605	10.8692176493149	10.5414848538185	10.2752970692115	10.5837479104429	9.91283227885763	10.0789199702138	10.0930452691796	10.8114621871065	10.3419814921885	11.1240744882557	10.3839389260227	10.4119503786325	9.94674610403462	10.1025089853106	9.85466898012285	TRUE	TRUE	FALSE	FALSE	1	bop	Energy	Signal Transduction	Pelagibacter	Pelagibacter		Pelagibacter ubique HTCC7211
G0215003023	9.45103338602299	9.6128771491876	9.8222763722292	10.4640912404835	10.4760700912609	9.75858790251475	9.34955252352958	9.761716627449	10.3554749828328	10.0051524339596	9.73863499063224	10.095122323451	9.52448557909152	9.78516683617098	9.62946032154623	10.3882892405911	10.0163239561098	10.6711570239679	9.91204705352892	10.0317665379789	9.42376695395688	9.61640413577067	9.32197874720937	TRUE	TRUE	FALSE	TRUE	1	bop	Energy	Signal Transduction	Pelagibacter	Pelagibacter		Pelagibacter ubique HTCC7211
G0215003024	9.37207123973683	9.35173751031821	9.60576447382252	9.62498301757152	9.51026137420669	9.40393343369388	9.23808970530773	9.64033227729755	9.78887917270429	9.6662289172008	9.76038823773609	9.77915967086212	9.53829217681693	9.93681084060513	9.64047869685608	9.76363224246235	10.0321916558969	9.67100836305688	9.60339762750884	9.66286467567085	9.14047381723995	9.2864387184592	9.22662165792842	FALSE	FALSE	FALSE	FALSE	5	bop	Energy	Signal Transduction	Pelagibacter	Pelagibacter		Pelagibacter ubique HTCC7211
G0215003025	9.87230900121455	10.0749036234242	10.1134953827131	10.7629950868394	10.8419582427054	10.2354679816305	9.87839983555815	10.2730346579786	10.8958640001917	10.3171238555983	10.0603346170206	10.287346862791	9.93334172122219	10.0904222305863	10.0902161644484	10.6920472988187	10.3530369812122	11.0114587059973	10.2392981881257	10.2884520695859	9.94503379919875	9.93086767165625	9.818398132009	TRUE	TRUE	FALSE	TRUE	1	bop	Energy	Signal Transduction	Pelagibacter	Pelagibacter		Pelagibacter ubique HTCC7211
G0215003026	10.0950215735737	10.3349473425351	10.6147933242688	11.1090428688272	11.3342360153174	10.5080424300004	9.98507374514396	10.582160872689	11.0822909752892	10.6378633272284	10.42286817152	10.7001696565131	10.20074354407	10.6260333071374	10.5475340344828	11.1300044958939	10.7083308174837	11.3867797324515	10.6475495628326	10.6514091352649	10.0446987966768	10.0763664407067	9.94026499432863	TRUE	TRUE	FALSE	TRUE	1	bop	Energy	Signal Transduction	Pelagibacter	Pelagibacter		Pelagibacter ubique HTCC7211
[truncated: 9,002 more rows]
