# Supplementary material for: Phytoplankton transcriptomic and physiological responses to fixed nitrogen in the California current system
Source: PLoS One. 2020 Apr 20;15(4):e0231771. doi: 10.1371/journal.pone.0231771 (PMC7170224; doi:10.1371/journal.pone.0231771)
Supplement: S2 Table — Spreadsheet containing the Euclidean distances between all 23 samples. Each sample is represented by the normalized log2 transcript levels for all 9760 detected genes. The NMDS analysis (Fig 1) was performed on these distances. Treatments in the spreadsheet are ordered by increasing distance to T0 controls, calculated as the median of pairwise distances between treatment and T0 control replicates. (CSV) [file pone.0231771.s003.csv]

	Control_T0.64222	Control_T0.64221	Control_T0.64220	Control_T24.60949	Control_T24.60951	Control_T24.60950	Nitrate_T24.60957	Nitrate_T24.60956	Nitrate_T24.60955	DeepWater_T24.60961	DeepWater_T24.60963	DeepWater_T24.60962	Iron_T24.60965	Iron_T24.60964	Iron_T24.60966	Urea_T24.60960	Urea_T24.60959	Urea_T24.60958	Ammonium_T24.60952	Ammonium_T24.60954	NitrogenIron_T24.60969	NitrogenIron_T24.60968	NitrogenIron_T24.60967
Control_T0.64222	0
Control_T0.64221	20.51	0
Control_T0.64220	25.34	19.93	0
Control_T24.60949	75.3	74.31	64.87	0
Control_T24.60951	80.87	78.47	68.63	22.26	0
Control_T24.60950	50.15	51.54	44.23	36.9	42.14	0
Nitrate_T24.60957	38.4	42.64	38.46	54.05	59.89	22.96	0
Nitrate_T24.60956	44.25	50.52	49.76	71.07	74.65	44.94	30.66	0
Nitrate_T24.60955	37.07	42.49	39.54	60.68	66.54	29.07	13.01	30.37	0
DeepWater_T24.60961	45.09	47.1	41.14	49.95	58.24	26.15	23.48	46.38	26.62	0
DeepWater_T24.60963	52	51.3	43.36	44.81	49.17	27.13	31.56	52.9	37.51	26.34	0
DeepWater_T24.60962	47.41	47.94	40.66	50.16	55.16	27.15	27.39	50.22	30.7	19.17	20.81	0
Iron_T24.60965	44.49	46.9	40.46	50.75	56.72	24.67	21.27	43.9	25.53	17.59	21.29	14.96	0
Iron_T24.60964	49.57	49.34	42.92	41.96	46.95	23.18	27.64	47.79	33.71	30.68	30.58	29.81	28.75	0
Iron_T24.60966	82.91	80.01	69.78	23.83	19.47	46.64	62.72	78.17	69.75	58	47.91	54.69	56.85	49.56	0
Urea_T24.60960	59.31	58.91	50.63	32.35	37.6	29.5	37.23	49.13	44.39	35.74	33.01	37.76	36.16	32.55	36.28	0
Urea_T24.60959	47.11	50.07	45.07	51.06	57.18	31.89	26.16	31.67	31.05	30.25	37.19	36.68	31.37	35.35	57.81	26.16	0
Urea_T24.60958	52.46	53.41	46.5	39.35	46.74	26.97	29.24	41.75	36.08	30.12	31.25	33.83	30.95	28.29	45.71	16.75	20.82	0
Ammonium_T24.60952	70.04	68.49	59.55	25.53	21.5	33.4	47.31	59.51	54.46	48.98	40.46	46.82	46.49	37.39	26.66	25.32	43.48	32.96	0
Ammonium_T24.60954	45.83	49.03	44.93	55.86	58.78	32.18	23.86	20.94	27.72	37.22	41.39	40.64	35.05	36.15	61.99	33.89	21.98	28.07	43.37	0
NitrogenIron_T24.60969	105.1	100.64	90.77	51.16	41.55	74.48	89.48	101.25	94.86	84.11	76.74	80.48	84.71	76.04	39.42	63.03	82.73	73.28	53.23	85.93	0
NitrogenIron_T24.60968	54.42	52.32	43.55	34.44	39.31	24.33	33.27	53.64	39.29	28.67	24.79	25.98	28.73	23.05	37.89	24.14	35.15	23.34	30.88	39.13	64.77	0
NitrogenIron_T24.60967	60.86	59.27	49.9	28.33	33.71	26.04	38.75	59.35	45.72	33.5	23.8	29.81	31.45	28.34	30.41	24.99	39.64	27.47	27.74	44.53	62.06	16.08	0
